# Supplementary material for: Mapping the Synthetic Dosage Lethality Network of CDK1/CDC28
Source: G3 (Bethesda). 2017 Apr 18;7(6):1753–66. doi: 10.1534/g3.117.042317 (PMC5473755; doi:10.1534/g3.117.042317)
Supplement: Supplementary file 5 [file 1753TableS1.xlsx]

## Sheet: Legend
Supplemental Table S1. Data from the SDL screen. The table contains the SDL dataset (tab1).“-“ indicates moderately increased growth defect of cdc28-as1 mutants on 1-NM-PP1; “--“ indicates severe growth defect of cdc28-as1 mutants even under non-inducing conditions (i.e. glucose instead of galactose); “+” indicates relatively improved growth of the cdc28-as1 mutant on galactose in the presence of…

## Sheet: 1. SDL dataset
Systematic name	Standard name	Strength of SDL interaction	Description
YAL001C	TFC3	-	Subunit of RNA polymerase III transcription initiation factor complex; part of the TauB domain of TFIIIC that binds DNA at the BoxB promoter sites of tRNA and similar genes; cooperates with Tfc6p in DNA binding; largest of six subunits of the RNA polymerase III transcription initiation factor complex (TFIIIC)
YAL040C	CLN3	-	G1 cyclin involved in cell cycle progression; activates Cdc28p kinase to promote G1 to S phase transition; plays a role in regulating transcription of other G1 cyclins, CLN1 and CLN2; regulated by phosphorylation and proteolysis; acetyl-CoA induces CLN3 transcription in response to nutrient repletion to promote cell-cycle entry; cell cycle arrest phenotype of the cln1 cln2 cln3 triple null mutant…
YAR007C	RFA1	--	Subunit of heterotrimeric Replication Protein A (RPA); RPA is a highly conserved single-stranded DNA binding protein involved in DNA replication, repair, and recombination; RPA protects against inappropriate telomere recombination, and upon telomere uncapping, prevents cell proliferation by a checkpoint-independent pathway; role in DNA catenation/decatenation pathway of chromosome disentangling; …
YAR050W	FLO1	-	Lectin-like protein involved in flocculation; cell wall protein that binds mannose chains on the surface of other cells, confers floc-forming ability that is chymotrypsin sensitive and heat resistant; important for co-flocculation with other yeasts, mediating interaction with specific species; FLO1 has a paralog, FLO5, that arose from a segmental duplication
YBL005W	PDR3	-	Transcriptional activator of the pleiotropic drug resistance network; regulates expression of ATP-binding cassette (ABC) transporters through binding to cis-acting PDRE sites (PDR responsive elements); has a role in response to drugs and organic solvents; post-translationally up-regulated in cells lacking functional mitochondrial genome; involved in diauxic shift; relative distribution to nucleus…
YBL024W	NCL1	-	S-adenosyl-L-methionine-dependent tRNA: m5C-methyltransferase; methylates cytosine to m5C at several positions in tRNAs and intron-containing pre-tRNAs; increases proportion of tRNALeu(CAA) with m5C at wobble position in response to hydrogen peroxide, causing selective translation of mRNA from genes enriched in TTG codon; loss of NCL1 confers hypersensitivity to oxidative stress; similar to Nop2p…
YBL033C	RIB1	-	GTP cyclohydrolase II; catalyzes the first step of the riboflavin biosynthesis pathway
YBL035C	POL12	-	B subunit of DNA polymerase alpha-primase complex; required for initiation of DNA replication during mitotic and premeiotic DNA synthesis; also functions in telomere capping and length regulation
YBL037W	APL3	-	Alpha-adaptin; large subunit of the clathrin associated protein complex (AP-2); involved in vesicle mediated transport
YBL046W	PSY4	-	Regulatory subunit of protein phosphatase PP4; presence of Psy4p in the PP4 complex (along with catalytic subunit Pph3p and Psy2p) is required for dephosphorylation of the histone variant H2AX, but not for dephosphorylation of Rad53p, during recovery from the DNA damage checkpoint; localization is cell-cycle dependent and regulated by Cdc28p phosphorylation; required for cisplatin resistance; hom…
YBL060W	YEL1	-	Guanine nucleotide exchange factor specific for Arf3p; localized to the bud neck and tip; required for localization of Arf3p to the bud neck and tip
YBL091C	MAP2	--	Methionine aminopeptidase; catalyzes the cotranslational removal of N-terminal methionine from nascent polypeptides; function is partially redundant with that of Map1p
YBL093C	ROX3	-	Subunit of the RNA polymerase II mediator complex; associates with core polymerase subunits to form the RNA polymerase II holoenzyme
YBL103C	RTG3	--	bHLH/Zip transcription factor for retrograde (RTG) and TOR pathways; forms a complex with another bHLH/Zip protein, Rtg1p, to activate the pathways; target of Hog1p
YBR030W	RKM3	--	Ribosomal lysine methyltransferase; specific for monomethylation of Rpl42ap and Rpl42bp (lysine 40); nuclear SET domain containing protein; relocalizes to the cytosol in response to hypoxia
YBR038W	CHS2	-	Chitin synthase II; catalyzes transfer of N-acetylglucosamine (GlcNAc) to chitin upon activation of zymogenic form; required for chitin synthesis in the primary septum during cytokinesis; localization regulated by Cdk1p during mitosis; phosphorylation by Dbf2p kinase regulates its dynamics and chitin synthesis during cytokinesis
YBR057C	MUM2	-	Protein essential for meiotic DNA replication and sporulation; cytoplasmic protein; subunit of the MIS complex which controls mRNA methylation during during the induction of sporulation; also interacts with Orc2p, which is a component of the origin recognition complex
YBR060C	ORC2	-	Subunit of the origin recognition complex (ORC); ORC directs DNA replication by binding to replication origins and is also involved in transcriptional silencing; interacts with Spp1p and with trimethylated histone H3; phosphorylated by Cdc28p
YBR068C	BAP2	--	High-affinity leucine permease; functions as a branched-chain amino acid permease involved in uptake of leucine, isoleucine and valine; contains 12 predicted transmembrane domains; BAP2 has a paralog, BAP3, that arose from the whole genome duplication
YBR086C	IST2	-	Cortical ER protein involved in ER-plasma membrane tethering; one of 6 proteins (Ist2p, Scs2p, Scs22p, Tcb1p, Tcb2p, Tcb3p) that connect ER to the plasma membrane (PM) and regulate PM phosphatidylinositol-4-phosphate (PI4P) levels by controlling access of Sac1p phosphatase to its substrate PI4P in the PM; localizes to the mother cell in small-budded cells and to the bud in medium- and large-budde…
YBR102C	EXO84	-	Exocyst subunit with dual roles in exocytosis and spliceosome assembly; subunit of the the exocyst complex which mediates polarized targeting and tethering of post-Golgi secretory vesicles to active sites of exocytosis at the plasma membrane (PM) prior to SNARE-mediated fusion; required for exocyst assembly and targeting the complex to specific sites on the bud tip PM; associates the U1 snRNP; ro…
YBR103W	SIF2	-	WD40 repeat-containing subunit of Set3C histone deacetylase complex; complex represses early/middle sporulation genes; antagonizes telomeric silencing; binds specifically to the Sir4p N-terminus
YBR148W	YSW1	-	Protein required for normal prospore membrane formation; interacts with Gip1p, which is the meiosis-specific regulatory subunit of the Glc7p protein phosphatase; expressed specifically in spores and localizes to the prospore membrane; YSW1 has a paralog, SPO21, that arose from the whole genome duplication
YBR199W	KTR4	-	Glycosyltransferase involved in protein glycosylation; transfers GDP-mannose to methyl-alpha-mannoside in vitro; member of the KRE2/MNT1 mannosyltransferase family of type II membrane proteins with a short cytoplasmic N-terminus, a membrane-spanning region and a highly conserved catalytic lumenal domain
YBR200W	BEM1	-	Protein containing SH3-domains; involved in establishing cell polarity and morphogenesis; functions as a scaffold protein for complexes that include Cdc24p, Ste5p, Ste20p, and Rsr1p
YBR247C	ENP1	-	Protein associated with U3 and U14 snoRNAs; required for pre-rRNA processing and 40S ribosomal subunit synthesis; localized in the nucleus and concentrated in the nucleolus; human BYSL functionally complements the heat sensitivity of an enp1 ts mutant
YBR264C	YPT10	-	Rab family GTP-binding protein; contains the PEST signal sequence specific for proteolytic enzymes; may be involved in vesicular transport; overexpression leads to accumulation of Golgi-like cisternae with budding vesicles
YBR274W	CHK1	-	Serine/threonine kinase and DNA damage checkpoint effector; mediates cell cycle arrest via phosphorylation of Pds1p; phosphorylated by checkpoint signal transducer Mec1p; homolog of S. pombe and mammalian Chk1 checkpoint kinase
YCL024W	KCC4	-	Protein kinase of the bud neck involved in the septin checkpoint; associates with septin proteins, negatively regulates Swe1p by phosphorylation, shows structural homology to bud neck kinases Gin4p and Hsl1p; KCC4 has a paralog, GIN4, that arose from the whole genome duplication
YCL037C	SRO9	-	Cytoplasmic RNA-binding protein; shuttles between nucleus and cytoplasm and is exported from the nucleus in an mRNA export-dependent manner; associates with translating ribosomes; involved in heme regulation of Hap1p as a component of the HMC complex, also involved in the organization of actin filaments; contains a La motif; SRO9 has a paralog, SLF1, that arose from the whole genome duplication
YCL055W	KAR4	-	Transcription factor required for response to pheromones; also required during meiosis; exists in two forms, a slower-migrating form more abundant during vegetative growth and a faster-migrating form induced by pheromone
YCR005C	CIT2	-	Citrate synthase, peroxisomal isozyme involved in glyoxylate cycle; catalyzes condensation of acetyl coenzyme A and oxaloacetate to form citrate; expression is controlled by Rtg1p and Rtg2p transcription factors; SCF-Ucc1 regulates level of Cit2p to maintain citrate homeostasis; oxaloacetate-dependent positive feedback loop inhibits Cit2p ubiquitination; CIT2 has a paralog, CIT1, that arose from …
YCR016W	YCR016W	-	Putative protein of unknown function; green fluorescent protein (GFP)-fusion protein localizes to the nucleolus and nucleus; predicted to be involved in ribosome biogenesis
YCR032W	BPH1	--	Protein homologous to Chediak-Higashi syndrome and Beige proteins; both of which are implicated in disease syndromes in human and mouse, respectively, due to defective lysosomal trafficking; mutant phenotype and genetic interactions suggest a role in protein sorting
YCR039C	MATALPHA2	-	Homeobox-domain protein; with Mcm1p, represses a-specific genes in haploids; acts with A1p to repress transcription of haploid-specific genes in diploids; one of two genes encoded by the MATalpha mating type cassette
YCR076C	YCR076C	-	Proteasome-binding protein; interacts physically with multiple subunits of the 20S proteasome and genetically with genes encoding 20S core particle and 19S regulatory particle subunits; exhibits boundary activity which blocks the propagation of heterochromatic silencing; contains a PI31 proteasome regulator domain and sequence similarity with human PSMF1, a proteasome inhibitor; not an essential …
YCR082W	AHC2	--	Component of the ADA histone acetyltransferase complex; Ahc2p and Ahc1p are unique to the ADA complex and not shared with the related SAGA and SLIK complexes; may tether Ahc1p to the complex
YCR095C	OCA4	-	Cytoplasmic protein required for replication of Brome mosaic virus; S. cerevisiae is a model system for studying replication of positive-strand RNA viruses in their natural hosts
YDL003W	MCD1	-	Essential alpha-kleisin subunit of the cohesin complex; required for sister chromatid cohesion in mitosis and meiosis; apoptosis induces cleavage and translocation of a C-terminal fragment to mitochondria; expression peaks in S phase
YDL025C	RTK1	--	Putative protein kinase, potentially phosphorylated by Cdc28p; interacts with ribosome biogenesis factors, Cka2, Gus1 and Arc1; protein abundance increases in response to DNA replication stress
YDL031W	DBP10	-	Putative ATP-dependent RNA helicase of the DEAD-box protein family; constituent of 66S pre-ribosomal particles; essential protein involved in ribosome biogenesis
YDL049C	KNH1	-	Protein with similarity to Kre9p; Kre9p is involved in cell wall beta 1,6-glucan synthesis; overproduction suppresses growth defects of a kre9 null mutant; required for propionic acid resistance
YDL051W	LHP1	-	RNA binding protein required for maturation of tRNA and U6 snRNA; acts as a molecular chaperone for RNAs transcribed by polymerase III; homologous to human La (SS-B) autoantigen
YDL080C	THI3	-	Regulatory protein that binds Pdc2p and Thi2p transcription factors; activates thiamine biosynthesis transcription factors Pdc2p and Thi2p by binding to them, but releases and de-activates them upon binding to thiamine pyrophosphate (TPP), the end product of the pathway; has similarity to decarboxylases but enzymatic activity is not detected
YDL084W	SUB2	-	Component of the TREX complex required for nuclear mRNA export; member of the DEAD-box RNA helicase superfamily and is involved in early and late steps of spliceosome assembly; homolog of the human splicing factor hUAP56; relocalizes from nucleus to cytoplasm upon DNA replication stress
YDL113C	ATG20	-	Sorting nexin family member; required for the cytoplasm-to-vacuole targeting (Cvt) pathway and for endosomal sorting; has a Phox homology domain that binds phosphatidylinositol-3-phosphate; interacts with Snx4p; potential Cdc28p substrate
YDL115C	IWR1	-	RNA polymerase II transport factor, conserved from yeast to humans; also has a role in transporting RNA polymerase III into the nucleus; interacts with most of the RNAP II subunits; nucleo-cytoplasmic shuttling protein; deletion causes hypersensitivity to K1 killer toxin; protein increases in abundance and relocalizes from nucleus to cytoplasm upon DNA replication stress
YDL129W	YDL129W	-	Protein of unknown function; green fluorescent protein (GFP)-fusion protein localizes to the cytoplasm and the nucleus; YDL129W is not an essential gene; relative distribution to the nucleus increases upon DNA replication stress
YDL131W	LYS21	-	Homocitrate synthase isozyme; catalyzes the condensation of acetyl-CoA and alpha-ketoglutarate to form homocitrate, which is the first step in the lysine biosynthesis pathway; LYS21 has a paralog, LYS20, that arose from the whole genome duplication
YDL135C	RDI1	-	Rho GDP dissociation inhibitor; involved in the localization and regulation of Cdc42p and Rho1p; protein abundance increases in response to DNA replication stress
YDL143W	CCT4	--	Subunit of the cytosolic chaperonin Cct ring complex; related to Tcp1p, required for the assembly of actin and tubulins in vivo
YDL169C	UGX2	-	Protein of unknown function; transcript accumulates in response to any combination of stress conditions
YDL175C	AIR2	-	RNA-binding subunit of the TRAMP nuclear RNA surveillance complex; involved in nuclear RNA processing and degradation; involved in TRAMP complex assembly as a bridge between Mtr4p and Trf4p; stimulates the poly(A) polymerase activity of Pap2p in vitro; has 5 zinc knuckle motifs; AIR2 has a paralog, AIR1, that arose from the whole genome duplication; Air2p and Air1p have nonredundant roles in regu…
YDL192W	ARF1	--	ADP-ribosylation factor; GTPase of the Ras superfamily involved in regulation of coated vesicle formation in intracellular trafficking within the Golgi; ARF1 has a paralog, ARF2, that arose from the whole genome duplication; arf1 arf2 double null mutation is complemented by human ARF1, ARF4, ARF5, or ARF6
YDL194W	SNF3	-	Plasma membrane low glucose sensor, regulates glucose transport; contains 12 predicted transmembrane segments and a long C-terminal tail required for induction of hexose transporters; also senses fructose and mannose; SNF3 has a paralog, RGT2, that arose from the whole genome duplication
YDL209C	CWC2	-	Member of the NineTeen Complex (NTC); this complex contains Prp19p and stabilizes U6 snRNA in catalytic forms of the spliceosome containing U2, U5, and U6 snRNAs; binds directly to U6 snRNA; similar to S. pombe Cwf2
YDL222C	FMP45	-	Integral membrane protein localized to mitochondria; required for sporulation and maintaining sphingolipid content; similar to SUR7; FMP45 has a paralog, YNL194C, that arose from the whole genome duplication
YDR006C	SOK1	-	Protein of unknown function; overexpression suppresses the growth defect of mutants lacking protein kinase A activity; involved in cAMP-mediated signaling; localized to the nucleus; similar to the mouse testis-specific protein PBS13
YDR017C	KCS1	-	Inositol hexakisphosphate and inositol heptakisphosphate kinase; generation of high energy inositol pyrophosphates by Kcs1p is required for many processes such as vacuolar biogenesis, stress response, RNA polymerase I-mediated rRNA transcription and telomere maintenance; inositol hexakisphosphate is also known as IP6; inositol heptakisphosphate is also known as IP7
YDR060W	MAK21	-	Constituent of 66S pre-ribosomal particles; required for large (60S) ribosomal subunit biogenesis; acts as part of a Mak21p-Noc2p-Rrp5p module that associates with nascent pre-rRNA during transcription and has a role in bigenesis of the large ribosomal subunit; involved in nuclear export of pre-ribosomes; required for maintenance of dsRNA virus; homolog of human CAATT-binding protein
YDR082W	STN1	-	Telomere end-binding and capping protein; plays a key role with Pol12p in linking telomerase action with completion of lagging strand synthesis, and in a regulatory step required for telomere capping; similar to human Stn1
YDR085C	AFR1	-	Protein required for pheromone-induced projection (shmoo) formation; regulates septin architecture during mating; has an RVXF motif that mediates targeting of Glc7p to mating projections; interacts with Cdc12p; AFR1 has a paralog, YER158C, that arose from the whole genome duplication
YDR088C	SLU7	-	RNA splicing factor; required for ATP-independent portion of 2nd catalytic step of spliceosomal RNA splicing; interacts with Prp18p; contains zinc knuckle domain
YDR099W	BMH2	-	14-3-3 protein, minor isoform; controls proteome at post-transcriptional level, binds proteins and DNA, involved in regulation of many processes including exocytosis, vesicle transport, Ras/MAPK signaling, and rapamycin-sensitive signaling; protein increases in abundance and relative distribution to the nucleus increases upon DNA replication stress; abundance relative to Bmh1p increases during sp…
YDR103W	STE5	--	Pheromone-responsive MAPK scaffold protein; couples activation of the G-protein-coupled pheromone receptor to MAPK activation; intramolecular interaction of PH and VWA domains blocks activation of assembled signaling cascade components (Ste11p, Ste7p and Fus3p) under basal conditions; Gbeta-gamma (Ste4p-Ste18p)-dependent docking at the plasma membrane and binding of PI(4,5)P2 by the PH domain rel…
YDR124W	YDR124W	-	Putative protein of unknown function; non-essential gene; expression is strongly induced by alpha factor
YDR130C	FIN1	-	Spindle pole body-related intermediate filament protein; forms cell cycle-specific filaments between spindle pole bodies in dividing cells; localizes to poles and microtubules of spindle during anaphase and contributes to spindle stability; involved in Glc7p localization and regulation; relative distribution to the nucleus increases upon DNA replication stress
YDR132C	YDR132C	-	Protein of unknown function; protein increases in abundance and relative distribution to the nucleus increases upon DNA replication stress; YDR132C has a paralog, YLR108C, that arose from the whole genome duplication
YDR150W	NUM1	-	Protein required for nuclear migration; component of the mitochondria-ER-cortex-ancor (MECA); required for the association of mitochondria with the cell cortex and for accurate distribution of mitochondrial network; interacts with Mdm36p to link the ER and mitochondria at the cortex; localizes to the mother cell cortex and the bud tip; may mediate interactions of dynein and cytoplasmic microtubul…
YDR168W	CDC37	--	Essential Hsp90p co-chaperone; necessary for passage through the START phase of the cell cycle; stabilizes protein kinase nascent chains and participates along with Hsp90p in their folding
YDR169C	STB3	-	Ribosomal RNA processing element (RRPE)-binding protein; involved in the glucose-induced transition from quiescence to growth; restricted to nucleus in quiescent cells, released into cytoplasm after glucose repletion; binds Sin3p; relative distribution to the nucleus increases upon DNA replication stress
YDR173C	ARG82	-	Inositol polyphosphate multikinase (IPMK); sequentially phosphorylates Ins(1,4,5)P3 to form Ins(1,3,4,5,6)P5; also has diphosphoinositol polyphosphate synthase activity; regulates arginine-, phosphate-, and nitrogen-responsive genes
YDR176W	NGG1	-	Subunit of chromatin modifying histone acetyltransferase complexes; member of the ADA complex, the SAGA complex, and the SLIK complex; transcriptional regulator involved in glucose repression of Gal4p-regulated genes
YDR191W	HST4	--	NAD(+)-dependent protein deacetylase; deacetylation targets are primarily mitochondrial proteins; involved along with Hst3p in silencing at telomeres, cell cycle progression, radiation resistance, genomic stability and short-chain fatty acid metabolism; accumulates in mitochondria in response to biotin starvation and may link biotin metabolism with energy homeostasis; member of the Sir2 family an…
YDR208W	MSS4	-	Phosphatidylinositol-4-phosphate 5-kinase; involved in actin cytoskeleton organization and cell morphogenesis; multicopy suppressor of stt4 mutation
YDR243C	PRP28	-	RNA binding protein; involved in RNA isomerization at the 5' splice site and for exchange of U6 for U1 snRNA at the 5' splice site; similar to the RNA helicases of the DEAD-box family
YDR244W	PEX5	-	Peroxisomal membrane signal receptor for peroxisomal matrix proteins; receptor for the C-terminal tripeptide signal sequence (PTS1) of peroxisomal matrix proteins; required for peroxisomal matrix protein import; also proposed to have PTS1-receptor independent functions
YDR247W	VHS1	-	Cytoplasmic serine/threonine protein kinase; identified as a high-copy suppressor of the synthetic lethality of a sis2 sit4 double mutant, suggesting a role in G1/S phase progression; VHS1 has a paralog, SKS1, that arose from the whole genome duplication
YDR249C	YDR249C	-	Putative protein of unknown function
YDR251W	PAM1	-	Essential protein of unknown function; exhibits variable expression during colony morphogenesis; overexpression permits survival without protein phosphatase 2A, inhibits growth, and induces a filamentous phenotype; PAM1 has a paralog, SVL3, that arose from the whole genome duplication
YDR257C	RKM4	-	Ribosomal lysine methyltransferase; specific for monomethylation of Rpl42ap and Rpl42bp (lysine 55); nuclear SET-domain containing protein
YDR259C	YAP6	-	Basic leucine zipper (bZIP) transcription factor; physically interacts with the Tup1-Cyc8 complex and recruits Tup1p to its targets; overexpression increases sodium and lithium tolerance; computational analysis suggests a role in regulation of expression of genes involved in carbohydrate metabolism; YAP6 has a paralog, CIN5, that arose from the whole genome duplication
YDR285W	ZIP1	-	Transverse filament protein of the synaptonemal complex; required for normal levels of meiotic recombination and pairing between homologous chromosome during meiosis; required for meiotic recombination between non-allelc sites; potential Cdc28p substrate
YDR297W	SUR2	-	Sphinganine C4-hydroxylase; catalyses the conversion of sphinganine to phytosphingosine in sphingolipid biosyntheis
YDR311W	TFB1	-	Subunit of TFIIH and nucleotide excision repair factor 3 complexes; required for nucleotide excision repair, target for transcriptional activators; relocalizes to the cytosol in response to hypoxia
YDR324C	UTP4	-	Subunit of U3-containing 90S preribosome and SSU processome complexes; involved in production of 18S rRNA and assembly of small ribosomal subunit; member of t-Utp subcomplex involved with transcription of 35S rRNA transcript; Small Subunit processome is also known as SSU processome
YDR326C	YSP2	--	Sterol-binding protein; has a probable role in retrograde transport of sterols from the plasma membrane to the ER; contains two StART-like domains that bind sterols and a GRAM domain; co-localizes to puncta in the cortical ER with Sip3p; one of six StART-like domain-containing proteins in yeast that may be involved in sterol transfer between intracellular membranes; conserved across eukaryotes
YDR335W	MSN5	-	Karyopherin; involved in nuclear import and export of proteins, including import of replication protein A and export of Far1p and transcription factors Swi5p, Swi6p, Msn2p, and Pho4p; required for re-export of mature tRNAs after their retrograde import from the cytoplasm; exportin-5 homolog
YDR369C	XRS2	-	Protein required for DNA repair; component of the Mre11 complex, which is involved in double strand breaks, meiotic recombination, telomere maintenance, and checkpoint signaling
YDR372C	VPS74	-	Golgi phosphatidylinositol-4-kinase effector and PtdIns4P sensor; interacts with the cytosolic domains of cis and medial glycosyltransferases, and in the PtdIns4P-bound state mediates the targeting of these enzymes to the Golgi; interacts with the catalytic domain of Sac1p, the major cellular PtdIns4P phosphatase, to direct dephosphosphorylation of the Golgi pool of PtdIns4P; tetramerization requ…
YDR376W	ARH1	-	Oxidoreductase of the mitochondrial inner membrane; involved in cytoplasmic and mitochondrial iron homeostasis and required for activity of Fe-S cluster-containing enzymes; one of the few mitochondrial proteins essential for viability
YDR387C	YDR387C	--	Putative transporter; member of the sugar porter family; YDR387C is not an essential gene
YDR390C	UBA2	-	Subunit of heterodimeric nuclear SUMO activating enzyme E1 with Aos1p; activates Smt3p (SUMO) before its conjugation to proteins (sumoylation), which may play a role in protein targeting; essential for viability
YDR407C	TRS120	--	Component of transport protein particle (TRAPP) complex II; TRAPPII is a multimeric guanine nucleotide-exchange factor for the GTPase Ypt1p, regulating intra-Golgi and endosome-Golgi traffic
YDR416W	SYF1	-	Member of the NineTeen Complex (NTC); that contains Prp19p and stabilizes U6 snRNA in catalytic forms of the spliceosome containing U2, U5, and U6 snRNAs; null mutant has splicing defect and arrests in G2/M; relocalizes to the cytosol in response to hypoxia; homologs in human and C. elegans
YDR504C	SPG3	-	Protein required for high temperature survival during stationary phase; not required for growth on nonfermentable carbon sources; SWAT-GFP and mCherry fusion proteins localize to the endoplasmic reticulum
YDR523C	SPS1	-	Putative protein serine/threonine kinase; localizes to the nucleus and cytoplasm; required for efficient spore packaging, prospore membrane development and closure and localization of enzymes involved in spore wall synthesis; interacts with and required for Ssp1p phosphorylation and turnover; member of the GCKIII subfamily of STE20 kinases; multiply phosphorylated on S/T residues; interacts with …
YEL012W	UBC8	-	Ubiquitin-conjugating enzyme that regulates gluconeogenesis; negatively regulates gluconeogenesis by mediating the glucose-induced ubiquitination of fructose-1,6-bisphosphatase (FBPase); cytoplasmic enzyme that catalyzes the ubiquitination of histones in vitro
YEL025C	YEL025C	-	Putative protein of unknown function; green fluorescent protein (GFP)-fusion protein localizes to both the cytoplasm and the nucleus
YEL043W	YEL043W	-	Predicted cytoskeleton protein involved in intracellular signaling; based on quantitative analysis of protein-protein interaction maps; may interact with ribosomes, based on co-purification studies; contains fibronectin type III domain fold
YEL046C	GLY1	-	Threonine aldolase; catalyzes the cleavage of L-allo-threonine and L-threonine to glycine; involved in glycine biosynthesis
YEL061C	CIN8	--	Kinesin motor protein; involved in mitotic spindle assembly and chromosome segregation
YER006W	NUG1	-	GTPase that associates with nuclear 60S pre-ribosomes; required for export of 60S ribosomal subunits from the nucleus
YER032W	FIR1	--	Protein involved in 3' mRNA processing; interacts with Ref2p; APCC(Cdh1) substrate; potential Cdc28p substrate
YER037W	PHM8	--	Lysophosphatidic acid (LPA) phosphatase, nucleotidase; principle and physiological nucleotidase working on GMP, UMP and CMP; involved in LPA hydrolysis in response to phosphate starvation and ribose salvage pathway; phosphatase activity is soluble and Mg2+ dependent; expression is induced by low phosphate levels and by inactivation of Pho85p; repressed by Gcn4p under normal conditions; PHM8 has a…
YER049W	TPA1	-	Fe(II)/2-oxoglutarate-dependent dioxygenase family member; catalyzes the repair of methyl-base lesions in both ss and dsDNA by oxidative demethylation; Poly(rA)-binding protein involved in mRNA poly(A) tail length and mRNA stability; role in translation termination efficiency; interacts with Sup45p (eRF1), Sup35p (eRF3) and Pab1p; similar to human prolyl 4-hydroxylase OGFOD1; binds Fe(II) and 2-o…
YER050C	RSM18	--	Mitochondrial ribosomal protein of the small subunit; has similarity to E. coli S18 ribosomal protein
YER060W	FCY21	-	Putative purine-cytosine permease; very similar to Fcy2p but cannot substitute for its function
YER114C	BOI2	-	Protein implicated in polar growth, functionally redundant with Boi1p; interacts with bud-emergence protein Bem1p; contains an SH3 (src homology 3) domain and a PH (pleckstrin homology) domain; BOI2 has a paralog, BOI1, that arose from the whole genome duplication
YER116C	SLX8	-	Subunit of Slx5-Slx8 SUMO-targeted ubiquitin ligase (STUbL) complex; role in proteolysis of spindle positioning protein Kar9, DNA repair proteins Rad52p and Rad57p; stimulated by SUMO-modified substrates; contains a C-terminal RING domain; forms nuclear foci upon DNA replication stress; required for maintenance of genome integrity like human ortholog RNF
YER129W	SAK1	-	Upstream serine/threonine kinase for the SNF1 complex; plays a role in pseudohyphal groth; partially redundant with Elm1p and Tos3p; members of this family have functional orthology with LKB1, a mammalian kinase associated with Peutz-Jeghers cancer-susceptibility syndrome; SAK1 has a paralog, TOS3, that arose from the whole genome duplication
YER130C	COM2	--	Transcription factor that binds IME1 Upstream Activation Signal (UAS)ru; COM2 transcription is regulated by Haa1p, Sok2p and Zap1p transcriptional activators; may bind the IME1 promoter under all growth conditions to negatively regulate its transcription in the absence of a positive regulator that binds more effectively; repressor activity may depend on phosphorylation by PKA; C. albicans homolog…
YER148W	SPT15	-	TATA-binding protein (TBP); general transcription factor that interacts with other factors to form the preinitiation complex at promoters; essential for viability, highly conserved; yeast gene can complement mutations in human homolog TBP
YER152C	YER152C	-	Protein with 2-aminoadipate transaminase activity; shares amino acid similarity with the aminotransferases Aro8p and Aro9p; YER152C is not an essential gene
YER156C	YER156C	-	Putative protein of unknown function; interacts with Hsp82p and copurifies with Ipl1p; expression is copper responsive and downregulated in strains deleted for MAC1, a copper-responsive transcription factor; similarity to mammalian MYG1
YFL002C	SPB4	-	Putative ATP-dependent RNA helicase; nucleolar protein required for synthesis of 60S ribosomal subunits at a late step in the pathway; sediments with 66S pre-ribosomes in sucrose gradients
YFL004W	VTC2	-	Regulatory subunit of the vacuolar transporter chaperone (VTC) complex; involved in membrane trafficking, vacuolar polyphosphate accumulation, microautophagy and non-autophagic vacuolar fusion; VTC2 has a paralog, VTC3, that arose from the whole genome duplication
YFL010C	WWM1	--	WW domain containing protein of unknown function; binds to Mca1p, a caspase-related protease that regulates H2O2-induced apoptosis; overexpression causes G1 phase growth arrest and clonal death that is suppressed by overexpression of MCA1
YFL027C	GYP8	-	GTPase-activating protein for yeast Rab family members; Ypt1p is the preferred in vitro substrate but also acts on Sec4p, Ypt31p and Ypt32p; involved in the regulation of ER to Golgi vesicle transport
YFL049W	SWP82	-	Member of the SWI/SNF chromatin remodeling complex; has an as yet unidentified role in the complex; has identifiable counterparts in closely related yeast species; abundantly expressed in many growth conditions; paralog of Npl6p; relocates to the cytosol under hypoxic conditions
YFL050C	ALR2	--	Probable Mg(2+) transporter; overexpression confers increased tolerance to Al(3+) and Ga(3+) ions; plays a role in regulating Ty1 transposition
YFR010W	UBP6	-	Ubiquitin-specific protease; situated in the base subcomplex of the 26S proteasome, releases free ubiquitin from branched polyubiquitin chains en bloc, rather than from the distal tip of the chain; negatively regulates degradation of ubiquitinated proteins by the proteasome; works in opposition to Hul5p polyubiquitin elongation activity; mutant has aneuploidy tolerance; human homolog UBP14 comple…
YGL008C	PMA1	-	Plasma membrane P2-type H+-ATPase; pumps protons out of cell; major regulator of cytoplasmic pH and plasma membrane potential; long-lived protein asymmetrically distributed at plasma membrane between mother cells and buds; accumulates at high levels in mother cells during aging, buds emerge with very low levels of Pma1p, newborn cells have low levels of Pma1p; Hsp30p plays a role in Pma1p regulat…
YGL075C	MPS2	-	Essential membrane protein localized at nuclear envelope and SPBs; required for insertion of the newly duplicated spindle pole body into the nuclear envelope; potentially phosphorylated by Cdc28p; MPS2 has a paralog, CSM4, that arose from the whole genome duplication
YGL116W	CDC20	-	Activator of anaphase-promoting complex/cyclosome (APC/C); APC/C is required for metaphase/anaphase transition; directs ubiquitination of mitotic cyclins, Pds1p, and other anaphase inhibitors; cell-cycle regulated; potential Cdc28p substrate; relative distribution to the nucleus increases upon DNA replication stress
YGL190C	CDC55	--	Non-essential regulatory subunit B of protein phosphatase 2A (PP2A); localization to cytoplasm requires Zds1p and Zds2p and promotes mitotic entry; localization to nucleus prevents mitotic exit; required for correct nuclear division and chromosome segregation in meiosis; maintains nucleolar sequestration of Cdc14p during early meiosis; limits formation of PP2A-Rts1p holocomplexes to ensure timely…
YGL215W	CLG1	-	Cyclin-like protein that interacts with Pho85p; has sequence similarity to G1 cyclins PCL1 and PCL2
YGL227W	VID30	-	Central component of GID Complex, involved in FBPase degradation; interacts strongly with Gid8p to serve as a scaffold for other GID Complex subunits; contains SPRY domain and 3 domains that are also found in Gid8p - LisH, CTLH, and CRA; required for association of Vid vesicles and actin patches in vacuole import and degradation pathway; shifts the balance of nitrogen metabolism toward glutamate …
YGL233W	SEC15	-	Essential 113 kDa subunit of the exocyst complex; the exocyst mediates polarized targeting and tethering of post-Golgi secretory vesicles to active sites of exocytosis prior to SNARE-mediated fusion; interacts with and functions as a downstream effector of active, GTP-bound Sec4p, a Rab family GTPase
YGL241W	KAP114	-	Karyopherin, responsible for nuclear import of specific proteins; cargoes include Spt15p, Sua7p, histones H2A and H2B, and Nap1p; amino terminus shows similarity to those of other importins, particularly Cse1p; localization is primarily nuclear; function is regulated by sumoylation; protein abundance increases in response to DNA replication stress
YGL250W	RMR1	-	Protein required for meiotic recombination and gene conversion; null mutant displays reduced PIS1 expression and growth defects on non-fermentable carbon sources and minimal media; GFP-fusion protein localizes to both cytoplasm and nucleus
YGR042W	YGR042W	-	Protein of unknown function; involved in maintenance of proper telomere length; green fluorescent protein (GFP)-fusion protein localizes to both the cytoplasm and the nucleus; forms nuclear foci upon DNA replication stress
YGR070W	ROM1	-	Guanine nucleotide exchange factor (GEF) for Rho1p; mutations are synthetically lethal with mutations in rom2, which also encodes a GEP; ROM1 has a paralog, ROM2, that arose from the whole genome duplication
YGR077C	PEX8	-	Intraperoxisomal organizer of the peroxisomal import machinery; organizes the formation of the importomer complex, bridging the docking complex with the RING finger complex; tightly associated with the lumenal face of the peroxisomal membrane; essential for peroxisome biogenesis; binds PTS1-signal receptor Pex5p, and PTS2-signal receptor Pex7p
YGR091W	PRP31	-	Splicing factor; component of the U4/U6-U5 snRNP complex
YGR097W	ASK10	-	Regulator of the Fps1p glycerol channel; under nonstress conditions, binds to Fps1p to positively regulate glycerol transport; under osmotic stress, multiple phosphorylation by Hog1p causes Ask10p to dissociate from Fps1p; forms homodimers and heterodimerizes with paralog Rgc1p; phosphorylated in response to oxidative stress; has a role in destruction of Ssn8p; associates with RNA polymerase II h…
YGR146C	ECL1	--	Protein of unknown function; mitochondrial-dependent role in the extension of chronological lifespan; overexpression increases oxygen consumption and respiratory activity while deletion results in reduced oxygen consumption under conditions of caloric restriction; induced by iron homeostasis transcription factor Aft2p; multicopy suppressor of temperature sensitive hsf1 mutant; induced by treatmen…
YGR191W	HIP1	--	High-affinity histidine permease; also involved in the transport of manganese ions
YGR211W	ZPR1	--	Essential protein with two zinc fingers; present in nucleus of growing cells, relocates to cytoplasm in starved cells via a process mediated by Cpr1p; binds translation elongation factor eEF-1 (Tef1p); relative distribution to nucleus increases upon DNA replication stress; human ZPR1 gene can complement yeast by allowing growth during down-regulation of yeast zpr1
YGR218W	CRM1	-	Major karyopherin; involved in export of proteins, RNAs, and ribosomal subunits from the nucleus; exportin
YGR246C	BRF1	-	TFIIIB B-related factor; one of three subunits of RNA polymerase III transcription initiation factor TFIIIB, binds TFIIIC and TBP and recruits RNA pol III to promoters, amino-terminal half is homologous to TFIIB; mutations in human homolog are associated with autosomal recessive cerebellar-facial-dental syndrome
YGR252W	GCN5	-	Catalytic subunit of ADA and SAGA histone acetyltransferase complexes; modifies N-terminal lysines on histones H2B and H3; acetylates Rsc4p, a subunit of the RSC chromatin-remodeling complex, altering replication stress tolerance; relocalizes to the cytosol in response to hypoxia; mutant displays reduced transcription elongation in the G-less-based run-on (GLRO) assay; greater involvement in repr…
YGR266W	YGR266W	-	Protein of unknown function; predicted to contain a single transmembrane domain; mutant has increased aneuploidy tolerance; localized to both the mitochondrial outer membrane and the plasma membrane; protein abundance increases in response to DNA replication stress
YGR270W	YTA7	-	Protein that localizes to chromatin; has a role in regulation of histone gene expression; has a bromodomain-like region that interacts with the N-terminal tail of histone H3, and an ATPase domain; relocalizes to the cytosol in response to hypoxia; potentially phosphorylated by Cdc28p
YGR274C	TAF1	-	TFIID subunit, involved in RNA pol II transcription initiation; possesses in vitro histone acetyltransferase activity but its role in vivo appears to be minor; involved in promoter binding and G1/S progression; relocalizes to the cytosol in response to hypoxia
YHL008C	YHL008C	-	Putative protein of unknown function; may be involved in the uptake of chloride ions; does not appear to be involved in monocarboxylic acid transport; green fluorescent protein (GFP)-fusion protein localizes to the vacuole
YHL025W	SNF6	-	Subunit of the SWI/SNF chromatin remodeling complex; involved in transcriptional regulation; functions interdependently in transcriptional activation with Snf2p and Snf5p; relocates to the cytosol under hypoxic conditions
YHR001W	OSH7	-	Oxysterol-binding protein; part of family with seven members in S. cerevisiae; family members have overlapping, redundant functions in sterol metabolism and collectively perform a function essential for viability; OSH7 has a paralog, OSH6, that arose from the whole genome duplication
YHR027C	RPN1	-	Non-ATPase base subunit of the 19S RP of the 26S proteasome; may participate in the recognition of several ligands of the proteasome; contains a leucine-rich repeat (LRR) domain, a site for protein-protein interactions; RP is the acronym for regulatory particle
YHR030C	SLT2	-	Serine/threonine MAP kinase; involved in regulating maintenance of cell wall integrity, cell cycle progression, and nuclear mRNA retention in heat shock; required for mitophagy and pexophagy; affects recruitment of mitochondria to phagophore assembly site (PAS); plays a role in adaptive response of cells to cold; regulated by the PKC1-mediated signaling pathway; SLT2 has a paralog, KDX1, that aro…
YHR058C	MED6	-	Subunit of the RNA polymerase II mediator complex; associates with core polymerase subunits to form the RNA polymerase II holoenzyme; essential for transcriptional regulation; protein abundance increases in response to DNA replication stress
YHR072W	ERG7	-	Lanosterol synthase; an essential enzyme that catalyzes the cyclization of squalene 2,3-epoxide, a step in ergosterol biosynthesis; human LSS functionally complements the lethality of the erg7 null mutation
YHR075C	PPE1	-	Protein with carboxyl methyl esterase activity; may have a role in demethylation of the phosphoprotein phosphatase catalytic subunit; also identified as a small subunit mitochondrial ribosomal protein
YHR082C	KSP1	--	Serine/threonine protein kinase; associates with TORC1 and likely involved in TOR signaling cascades; negative regulator of autophagy; nuclear translocation required for haploid filamentous growth; regulates filamentous growth induced nuclear translocation of Bcy1p, Fus3p, and Sks1p; overproduction causes allele-specific suppression of prp20-10; protein abundance increases in response to DNA repl…
YHR115C	DMA1	--	Ubiquitin-protein ligase (E3); controls septin dynamics, spindle position checkpoint (SPOC) with ligase Dma2p by regulating recruitment of Elm1p to bud neck; regulates levels of eIF2 subunit Gcd11p, as well as abundance, localization, and ubiquitination of Cdk inhibitory kinase Swe1p; ubiquitinates cyclin Pcl1p; ortholog of human RNF8, similar to human Chfr; contains FHA, RING fingers; DMA1 has a…
YHR138C	YHR138C	-	Protein of unknown function; similar to Pbi2p; double null mutant lacking Pbi2p and Yhr138cp exhibits highly fragmented vacuoles; protein abundance increases in response to DNA replication stress
YHR153C	SPO16	-	Meiosis-specific protein involved in synaptonemal complex assembly; implicated in regulation of crossover formation; required for sporulation
YHR156C	LIN1	-	Non-essential component of U5 snRNP; nuclear protein; physically interacts with Irr1p of cohesin complex; may link together proteins involved in chromosome segregation, mRNA splicing and DNA replication
YHR158C	KEL1	--	Protein required for proper cell fusion and cell morphology; forms a complex with Bud14p and Kel2p that regulates Bnr1p (formin) to affect actin cable assembly, cytokinesis, and polarized growth; functions in a complex with Kel2p to negatively regulate mitotic exit, interacts with Tem1p and Lte1p; localizes to regions of polarized growth; potential Cdc28p substrate
YHR165C	PRP8	-	Component of U4/U6-U5 snRNP complex; involved in second catalytic step of splicing; participates in spliceosomal assembly through its interaction with U1 snRNA; largest and most evolutionarily conserved protein of the spliceosome; mutations in human ortholog, PRPF8, cause Retinitis pigmentosa and missplicing in Myelodysplastic syndrome; mouse ortholog interacts with androgen receptor and may have…
YHR172W	SPC97	--	Component of the microtubule-nucleating Tub4p (gamma-tubulin) complex; interacts with Spc110p at the spindle pole body (SPB) inner plaque and with Spc72p at the SPB outer plaque
YHR182W	YHR182W	-	Protein of unknown function; green fluorescent protein (GFP)-fusion protein localizes to the cell periphery and cytoplasm; relocalizes from bud neck to cytoplasm upon DNA replication stress
YHR185C	PFS1	--	Sporulation protein required for prospore membrane formation; required for prospore membrane formation at selected spindle poles; ensures functionality of all four spindle pole bodies during meiosis II; not required for meiotic recombination or meiotic chromosome segregation
YHR187W	IKI1	-	Subunit of hexameric RecA-like ATPase Elp456 Elongator subcomplex; which is required for modification of wobble nucleosides in tRNA; iki1 mutations confer resistance to the K. lactis toxin zymocin
YHR205W	SCH9	-	AGC family protein kinase; functional ortholog of mammalian S6 kinase; phosphorylated by Tor1p and required for TORC1-mediated regulation of ribosome biogenesis, translation initiation, and entry into G0 phase; involved in transactivation of osmostress-responsive genes; regulates G1 progression, cAPK activity and nitrogen activation of the FGM pathway; integrates nutrient signals and stress signa…
YIL056W	VHR1	-	Transcriptional activator; required for the vitamin H-responsive element (VHRE) mediated induction of VHT1 (Vitamin H transporter) and BIO5 (biotin biosynthesis intermediate transporter) in response to low biotin concentrations; VHR1 has a paralog, VHR2, that arose from the whole genome duplication
YIL079C	AIR1	-	Zinc knuckle protein; involved in nuclear RNA processing and degradation as a component of the TRAMP complex; stimulates the poly(A) polymerase activity of Pap2p in vitro; AIR1 has a paralog, AIR2, that arose from the whole genome duplication; although Air1p and Air2p are homologous TRAMP subunits, they have nonredundant roles in regulation of substrate specificity of the exosome
YIL085C	KTR7	-	Putative mannosyltransferase involved in protein glycosylation; member of the KRE2/MNT1 mannosyltransferase family; KTR7 has a paralog, KTR5, that arose from the whole genome duplication
YIL091C	UTP25	-	Nucleolar protein; required for 35S pre-RNA processing and 40S ribosomal subunit biogenesis
YIL151C	ESL1	-	hEST1A/B (SMG5/6)-like protein; contributes to environment-sensing adaptive gene expression responses; Esl1p and Esl2p contain a 14-3-3-like domain and a putative PilT N-terminus ribonuclease domain; ESL1 has a paralog, ESL2, that arose from the whole genome duplication
YIL157C	COA1	--	Mitochondrial inner membrane protein; required for assembly of the cytochrome c oxidase complex (complex IV); interacts with complex IV assembly factor Shy1p during the early stages of assembly
YIR011C	STS1	-	Protein required for localizing proteasomes to the nucleus; involved in cotranslational protein degradation; mediates interaction between nuclear import factor Srp1p and the proteasome; Sts1p and Srp1p couple proteasomes to nascent polypeptides emerging from the ribosome for cotranslational degradation; involved in ubiquitin-mediated protein degradation
YIR023W	DAL81	-	Positive regulator of genes in multiple nitrogen degradation pathways; contains DNA binding domain but does not appear to bind the dodecanucleotide sequence present in the promoter region of many genes involved in allantoin catabolism
YIR025W	MND2	-	Subunit of the Anaphase-Promoting Complex/Cyclosome (APC/C); necessary for maintaining sister chromatid cohesion in prophase I of meiosis by inhibiting premature ubiquitination and subsequent degradation of substrates by the APC(Ama1) ubiquitin ligase
YJL010C	NOP9	-	Essential subunit of U3-containing 90S preribosome; involved in production of 18S rRNA and assembly of small ribosomal subunit; also part of pre-40S ribosome and required for its export into cytoplasm; binds RNA and contains pumilio domain
YJL013C	MAD3	--	Subunit of spindle-assembly checkpoint complex; involved in delaying anaphase onset in cells with defects in mitotic spindle assembly; pseudosubstrate inhibitor of APC(Cdc20), the anaphase promoting complex involved in securin (Pds1p) turnover; MAD3 has a paralog, BUB1, that arose from the whole genome duplication
YJL031C	BET4	-	Alpha subunit of Type II geranylgeranyltransferase; required for vesicular transport between the endoplasmic reticulum and the Golgi; provides a membrane attachment moiety to Rab-like proteins Ypt1p and Sec4p
YJL049W	YJL049W	-	Yeast homolog of human CHMP7, localizes to the endoplasmic reticulum presumably as part of an ESCRT-III like complex; null mutant has growth defect at 37 C in an apq12 deletion background; non-essential gene
YJL050W	MTR4	-	ATP-dependent 3'-5' RNA helicase of the DExD/H family; involved in nuclear RNA processing and degradation both as a component of TRAMP complex and in TRAMP-independent processes; TRAMP unwinds RNA duplexes, with Mtr4p unwinding activity stimulated by Pap2p/Air2p but not dependent on ongoing polyadenylation; contains an arch domain, with two coiled-coil arms/stalks and a globular fist/KOW domain, …
YJL051W	IRC8	-	Bud tip localized protein of unknown function; mRNA is targeted to the bud by a She2p dependent transport system; mRNA is cell cycle regulated via Fkh2p, peaking in G2/M phase; null mutant displays increased levels of spontaneous Rad52p foc
YJL057C	IKS1	-	Protein kinase of unknown cellular role; putative serine/threonine kinase; expression is induced during mild heat stress; deletion mutants are hypersensitive to copper sulphate and resistant to sorbate; interacts with an N-terminal fragment of Sst2p
YJL058C	BIT61	-	Subunit of TORC2 membrane-associated complex; involved in regulation of cell cycle-dependent actin cytoskeletal dynamics during polarized growth and cell wall integrity; BIT61 has a paralog, BIT2, that arose from the whole genome duplication
YJL089W	SIP4	-	C6 zinc cluster transcriptional activator; binds to the carbon source-responsive element (CSRE) of gluconeogenic genes; involved in the positive regulation of gluconeogenesis; regulated by Snf1p protein kinase; localized to the nucleus
YJL103C	GSM1	-	Putative zinc cluster protein of unknown function; proposed to be involved in the regulation of energy metabolism, based on patterns of expression and sequence analysis
YJL105W	SET4	-	Protein of unknown function, contains a SET domain; SET4 has a paralog, SET3, that arose from the whole genome duplication
YJL106W	IME2	--	Serine/threonine protein kinase involved in activation of meiosis; associates with Ime1p and mediates its stability, activates Ndt80p; IME2 expression is positively regulated by Ime1p; human CDK2 can complement ime2 null mutant
YJL107C	YJL107C	-	Putative protein of unknown function; expression is induced by activation of the HOG1 mitogen-activated signaling pathway and this induction is Hog1p/Pbs2p dependent; YJL107C and adjacent ORF, YJL108C are merged in related fungi
YJL111W	CCT7	-	Subunit of the cytosolic chaperonin Cct ring complex; related to Tcp1p, required for the assembly of actin and tubulins in vivo; mutant has increased aneuploidy tolerance
YJL124C	LSM1	-	Lsm (Like Sm) protein; forms heteroheptameric complex (with Lsm2p, Lsm3p, Lsm4p, Lsm5p, Lsm6p, and Lsm7p) involved in degradation of cytoplasmic mRNAs; also enters the nucleus and positively regulates transcription initiation; unlike most Sm-like proteins, Lsm1p requires both its SM-domain and C-terminal domain for RNA-binding; binds to mRNAs under glucose starvation, most often in the 3' UTR; fo…
YJL129C	TRK1	-	Component of the Trk1p-Trk2p potassium transport system; 180 kDa high affinity potassium transporter; phosphorylated in vivo and interacts physically with the phosphatase Ppz1p, suggesting Trk1p acitivy is regulated by phosphorylation; TRK1 has a paralog, TRK2, that arose from the whole genome duplication
YJL148W	RPA34	-	RNA polymerase I subunit A34.5; essential for nucleolar assembly and for high polymerase loading rate; nucleolar localization depends on Rpa49p
YJL194W	CDC6	--	Essential ATP-binding protein required for DNA replication; component of the pre-replicative complex (pre-RC) which requires ORC to associate with chromatin and is in turn required for Mcm2-7p DNA association; homologous to S. pombe Cdc18p; relocalizes from nucleus to cytoplasm upon DNA replication stress
YJL204C	RCY1	-	F-box protein involved in recycling endocytosed proteins; involved in recycling plasma membrane proteins internalized by endocytosis; localized to sites of polarized growth; direct interaction with C-terminal cytoplasmic region of Drs2p plays an important role for Drs2p function in endocytic recycling pathway
YJR005W	APL1	-	Beta-adaptin; large subunit of the clathrin associated protein complex (AP-2); involved in vesicle mediated transport; similar to mammalian beta-chain of the clathrin associated protein complex
YJR007W	SUI2	-	Alpha subunit of the translation initiation factor eIF2; eIF2 is involved in identification of the start codon; phosphorylation of Ser51 is required for regulation of translation by inhibiting the exchange of GDP for GTP; protein abundance increases in response to DNA replication stress
YJR017C	ESS1	--	Peptidylprolyl-cis/trans-isomerase (PPIase); specific for phosphorylated Ser and Thr residues N-terminal to proline; regulates phosphorylation of RNAPII large subunit (Rpo21p) C-terminal domain (CTD) at Ser7; associates with phospho-Ser5 form of RNAPII in vivo; present along entire coding length of genes; represses initiation of CUTs; required for efficient termination of mRNA transcription, trim…
YJR022W	LSM8	-	Lsm (Like Sm) protein; forms heteroheptameric complex (with Lsm2p, Lsm3p, Lsm4p, Lsm5p, Lsm6p, and Lsm7p) that is part of spliceosomal U6 snRNP and is also implicated in processing of pre-tRNA, pre-snoRNA, and pre-rRNA
YJR042W	NUP85	-	Subunit of the Nup84p subcomplex of the nuclear pore complex (NPC); contributes to nucleocytoplasmic transport and NPC biogenesis and is involved in establishment of a normal nucleocytoplasmic concentration gradient of the GTPase Gsp1p; also plays roles in several processes that may require localization of genes or chromosomes at the nuclear periphery, including double-strand break repair, transc…
YJR043C	POL32	-	Third subunit of DNA polymerase delta; involved in chromosomal DNA replication; required for error-prone DNA synthesis in the presence of DNA damage and processivity; forms a complex with Rev3p, Rev7p and Pol31p; interacts with Hys2p, PCNA (Pol30p), and Pol1p
YJR052W	RAD7	-	Nucleotide excision repair (NER) protein; binds damaged DNA during NER; binds DNA in an ATP-dependent manner (with Rad16p) during NER; required for repair of non-transcribed chromatin; subunit of Nucleotide Excision Repair Factor 4 (NEF4) and the Elongin-Cullin-Socs (ECS) ligase complex
YJR091C	JSN1	--	Member of the Puf family of RNA-binding proteins; interacts with mRNAs encoding membrane-associated proteins; involved in localizing the Arp2/3 complex to mitochondria; overexpression causes increased sensitivity to benomyl; JSN1 has a paralog, PUF2, that arose from the whole genome duplication
YJR092W	BUD4	-	Anillin-like protein involved in bud-site selection; required for the axial budding pattern; required for the formation and disassembly of the double septin ring structure, and generally for septin organization; functions as a platform linking the cytokinesis tag septins to the axial landmark through its multiple domains; in vivo substrate of Cdc28p/Clb2p
YJR119C	JHD2	-	JmjC domain family histone demethylase; promotes global demethylation of H3K4 and repression of noncoding intergenic transcription during sporulation; removes methyl groups added by Set1p methyltransferase; negatively regulated by H3K14 acetylation; protein levels regulated by Not4p polyubiquitin-mediated degradation; regulates sporulation timing by extending period of active transcription in opp…
YJR138W	IML1	--	GTPase-activating protein (GAP) subunit of the Iml1p/SEACIT complex; SEACIT (Iml1p-Npr2p-Npr3p) is a subcomplex of the SEA complex, a coatomer-related complex that associates dynamically with the vacuole; Iml1p functions in the SEACIT complex as a GAP for the Rag family GTPase Gtr1p (EGOC subunit), resulting in the inhibition of TORC1 signaling in response to amino acid deprivation; the Iml1p/SEA…
YKL005C	BYE1	--	Negative regulator of transcription elongation; contains a TFIIS-like domain that associates with chromatin and a PHD domain that interacts with H3K4me3; multicopy suppressor of temperature-sensitive ess1 mutations, binds RNA polymerase II large subunit
YKL012W	PRP40	-	U1 snRNP protein involved in splicing; interacts with the branchpoint-binding protein during the formation of the second commitment complex
YKL049C	CSE4	-	Histone H3-like centromere protein; associated with promoters, accessible chromatin, RNAPII-bound regions; phosphorylated Cse4p associates with centromeres; required for proper kinetochore function; levels regulated by E3 ubiquitin ligase Psh1p; phosphorylation may destabilize defective kinetochores to promote bi-orientation; ubiquitination of N-terminus regulates proteolysis for faithful chromos…
YKL092C	BUD2	-	GTPase activating factor for Rsr1p/Bud1p; plays a role in spindle position checkpoint distinct from its role in bud site selection; required for both axial and bipolar budding patterns; mutants exhibit random budding in all cell types; contains two PH-like domains
YKL096W-A	CWP2	-	Covalently linked cell wall mannoprotein; major constituent of the cell wall; plays a role in stabilizing the cell wall; involved in low pH resistance; precursor is GPI-anchored
YKL105C	YKL105C	-	Eisosome component; likely plays only a minor role in eisosome assembly; shown to interact with Seg1p by affinity purification and mass spec; SWAT-GFP and mCherry fusion proteins localize to the cell periphery; similar to <i>A. gossypii</i> SEG gene which is important for stabilizing eisosomes; SEG2 has a paralog, SEG1, that arose from the whole genome duplication
YKL108W	SLD2	-	Single-stranded DNA origin-binding and annealing protein; required for initiation of DNA replication; phosphorylated in S phase by cyclin-dependent kinases (Cdks), promoting origin binding, DNA replication and Dpb11p complex formation; component of the preloading complex; binds the Mcm2-7p complex to prevent inappropriate Mcm2-7p interaction with the GINS complex in G1; required for S phase check…
YKL126W	YPK1	-	S/T protein kinase; phosphorylates, downregulates flippase activator Fpk1p; inactivates Orm1p and Orm2p by phosphorylation in response to compromised sphingolipid synthesis; involved in the TORC-dependent phosphorylation of ribosomal proteins Rps6a/b (S6); mutations affect receptor-mediated endocytosis and sphingolipid-mediated and cell integrity signaling pathways; human homolog SGK1 can complem…
YKL143W	LTV1	-	Component of the GSE complex; GSE is required for proper sorting of amino acid permease Gap1p; required for ribosomal small subunit export from nucleus; required for growth at low temperature
YKL183W	LOT5	-	Protein of unknown function; gene expression increases in cultures shifted to a lower temperature; protein abundance increases in response to DNA replication stress
YKL185W	ASH1	-	Component of the Rpd3L histone deacetylase complex; zinc-finger inhibitor of HO transcription; mRNA is localized and translated in the distal tip of anaphase cells, resulting in accumulation of Ash1p in daughter cell nuclei and inhibition of HO expression; potential Cdc28p substrate
YKL186C	MTR2	-	mRNA transport regulator; essential nuclear protein; Mex67p and Mtr2p form a mRNA export complex which binds to RNA
YKR008W	RSC4	-	Component of the RSC chromatin remodeling complex; found in close proximity to nucleosomal DNA; displaced from the surface of nucleosomal DNA after chromatin remodeling; acetylated (K25) by Gcn5p, altering replication stress tolerance; contains tandem bromodomains that recognize histone H3 acetylated on K14 (H3K14ac) by Gcn5p
YKR010C	TOF2	-	Protein required for rDNA silencing and mitotic rDNA condensation; stimulates Cdc14p phosphatase activity and biphasic release to promote rDNA repeat segregation; required for condensin recruitment to the replication fork barrier site; TOF2 has a paralog, NET1, that arose from the whole genome duplication
YKR027W	BCH2	-	Member of the ChAPs (Chs5p-Arf1p-binding proteins) family; part of the exomer complex with Chs5p to mediate export of specific cargo proteins, including Chs3p, from the Golgi to the plasma membrane; BCH2 has a paralog, CHS6, that arose from the whole genome duplication
YKR029C	SET3	-	Defining member of the SET3 histone deacetylase complex; which is a meiosis-specific repressor of sporulation genes; necessary for efficient transcription by RNAPII; one of two yeast proteins that contains both SET and PHD domains; SET3 has a paralog, SET4, that arose from the whole genome duplication
YKR041W	YKR041W	-	Protein of unknown function; localizes to the mitotic spindle; overexpression of YKR041W affects endocytic protein trafficking
YKR062W	TFA2	-	TFIIE small subunit; involved in RNA polymerase II transcription initiation
YKR077W	MSA2	-	Putative transcriptional activator; interacts with G1-specific transcription factor MBF and G1-specific promoters; MSA2 has a paralog, MSA1, that arose from the whole genome duplication
YKR079C	TRZ1	-	tRNA 3'-end processing endonuclease tRNase Z; also localized to mitochondria and interacts genetically with Rex2 exonuclease; homolog of the human candidate prostate cancer susceptibility gene ELAC2
YKR086W	PRP16	-	DEAH-box RNA helicase involved in second catalytic step of splicing and in exon ligation; exhibits ATP-dependent RNA unwinding activity; mediates the release of Yju2p and Cwc25p in the second step; in the absence of ATP, stabilizes the binding of Cwc25p to the spliceosome in the first catalytic step; missense mutation in human ortholog DHX38 associated with early-onset retinitis pigmentosa
YKR096W	ESL2	-	hEST1A/B (SMG5/6)-like protein; contributes to environment-sensing adaptive gene expression responses; Esl2p and Esl1p contain a 14-3-3-like domain and a putative PilT N-terminus ribonuclease domain; interacts with Pex14p; may interact with ribosomes, based on co-purification experiments; green fluorescent protein (GFP)-fusion protein localizes to the nucleus and cytoplasm; ESL2 has a paralog, ES…
YKR097W	PCK1	--	Phosphoenolpyruvate carboxykinase; key enzyme in gluconeogenesis, catalyzes early reaction in carbohydrate biosynthesis, glucose represses transcription and accelerates mRNA degradation, regulated by Mcm1p and Cat8p, located in the cytosol
YLL016W	SDC25	-	Non-essential Ras guanine nucleotide exchange factor (GEF); localized to the membrane; expressed in poor nutrient conditions and on nonfermentable carbon sources; contains a stop codon in S288C, full-length gene includes YLL017W; SDC25 has a paralog, CDC25, that arose from the whole genome duplication
YLL043W	FPS1	-	Aquaglyceroporin, plasma membrane channel; involved in efflux of glycerol and xylitol, and in uptake of acetic acid, arsenite, and antimonite; key factor in maintaining redox balance by mediating passive diffusion of glycerol; phosphorylated by Hog1p MAPK under acetate stress; deletion improves xylose fermentation; regulated by Rgc1p and Ask10p, which are regulated by Hog1p phosphorylation under …
YLR002C	NOC3	-	Subunit of a nuclear complex with Noc2p and pre-replicative complexes; the Noc2p-Noc3p complex binds to 66S ribosomal precursors to mediate their maturation and intranuclear transport; binds to chromatin at active replication origins, and is required for pre-RC formation and maintenance during DNA replication licensing
YLR005W	SSL1	-	Subunit of the core form of RNA polymerase transcription factor TFIIH; has both protein kinase and DNA-dependent ATPase/helicase activities; essential for transcription and nucleotide excision repair; interacts with Tfb4p
YLR011W	LOT6	-	FMN-dependent NAD(P)H:quinone reductase; role in apoptosis-like cell death; may be involved in quinone detoxification; expression elevated at low temperature; sequesters the Cin5p transcription factor in the cytoplasm in complex with the proteasome under reducing conditions
YLR013W	GAT3	-	Protein containing GATA family zinc finger motifs; involved in spore wall assembly; sequence similarity to GAT4, and the double mutant gat3 gat4 exhibits reduced dityrosine fluorescence relative to the single mutants
YLR015W	BRE2	-	Subunit of COMPASS (Set1C) complex; COMPASS methylates Lys4 of histone H3 and functions in silencing at telomeres; has a C-terminal Sdc1 Dpy-30 Interaction (SDI) domain that mediates binding to Sdc1p; similar to trithorax-group protein ASH2L
YLR032W	RAD5	-	DNA helicase/Ubiquitin ligase; involved in error-free DNA damage tolerance (DDT), replication fork regression during postreplication repair by template switching, error-prone translesion synthesis; promotes synthesis of free and PCNA-bound polyubiquitin chains by Ubc13p-Mms2p; forms nuclear foci upon DNA replication stress; associates with native telomeres, cooperates with homologous recombinatio…
YLR035C	MLH2	-	Protein involved in mismatch repair and meiotic recombination; only certain frameshift intermediates are mismatch repair substrates; forms a complex with Mlh1p
YLR052W	IES3	-	Subunit of the INO80 chromatin remodeling complex
YLR071C	RGR1	-	Subunit of the RNA polymerase II mediator complex; associates with core polymerase subunits to form the RNA polymerase II holoenzyme; required for glucose repression, HO repression, RME1 repression and sporulation
YLR072W	YLR072W	--	Sterol transporter that transfers sterols between membranes; may regulate and coordinate formation of contact sites between organelles; localizes to ER-mitochondrial contact sites in a Tom70p- and Tom71p-dependent manner; mitochondrial localization requires GRAM domain; also localizes to ER-vacuole contact sites, in a Vac8p-dependent manner; has GRAM and StART-like (VASt) domains; one of six StAR…
YLR079W	SIC1	-	Cyclin-dependent kinase inhibitor (CKI); inhibitor of Cdc28-Clb kinase complexes that controls G1/S phase transition, preventing premature S phase and ensuring genomic integrity; phosphorylated by Clb5/6-Cdk1 and Cln1/2-Cdk1 kinase which regulate timing of Sic1p degradation; phosphorylation targets Sic1p for SCF(CDC4)-dependent turnover; functional homolog of mammalian Kip1
YLR082C	SRL2	-	Protein of unknown function; overexpression suppresses the lethality caused by a rad53 null mutation
YLR086W	SMC4	-	Subunit of the condensin complex; condensin reorganizes chromosomes during both mitosis and meiosis; forms a subcomplex with Smc2p that has ATP-hydrolyzing and DNA-binding activity, but other condensin subunits are required for chromatin binding; required for tRNA gene clustering at the nucleolus; potential Cdc28p substrate
YLR095C	IOC2	-	Subunit of the Isw1b complex; exhibits nucleosome-stimulated ATPase activity and acts within coding regions to coordinate transcription elongation with termination and processing; contains a PHD finger motif; other complex members are Isw1p and Ioc4p
YLR096W	KIN2	-	Serine/threonine protein kinase involved in regulation of exocytosis; localizes to the cytoplasmic face of the plasma membrane; KIN2 has a paralog, KIN1, that arose from the whole genome duplication
YLR097C	HRT3	-	Putative SCF-ubiquitin ligase F-box protein; based on both genetic and physical interactions and sequence similarity; identified in association with Cdc53p, Skp1p and Ubi4 in large and small-scale studies
YLR110C	CCW12	-	Cell wall mannoprotein; plays a role in maintenance of newly synthesized areas of cell wall; localizes to periphery of small buds, septum region of larger buds, and shmoo tip; CCW12 has a paralog, YDR134C, that arose from the whole genome duplication
YLR135W	SLX4	-	Endonuclease involved in processing DNA; acts during recombination, repair; promotes template switching during break-induced replication (BIR), causing non-reciprocal translocations (NRTs); cleaves branched structures in complex with Slx1p; involved in interstrand cross-link repair, Rad1p/Rad10p-dependent removal of 3'-nonhomologous tails during DSBR via single-strand annealing; relative distribu…
YLR206W	ENT2	--	Epsin-like protein required for endocytosis and actin patch assembly; functionally redundant with Ent1p; contains clathrin-binding motif at C-terminus; ENT2 has a paralog, ENT1, that arose from the whole genome duplication
YLR226W	BUR2	-	Cyclin for the Sgv1p (Bur1p) protein kinase; Sgv1p and Bur2p comprise the CDK-cyclin BUR kinase complex which is involved in transcriptional regulation through its phosphorylation of the carboxy-terminal domain (CTD) of the largest subunit of RNA polymerase II (Rpo21p); BUR kinase is also involved in the recruitment of Spt6p to the CTD at the onset of transcription
YLR227C	ADY4	-	Structural component of the meiotic outer plaque; outer plaque is a membrane-organizing center that assembles on the cytoplasmic face of the spindle pole body during meiosis II and triggers the formation of the prospore membrane
YLR241W	YLR241W	--	Calcium permeable gated cation channel; may be involved in detoxification; similar to Arabidopsis CSC1
YLR267W	BOP2	-	Protein of unknown function
YLR297W	YLR297W	-	Protein of unknown function; green fluorescent protein (GFP)-fusion protein localizes to the vacuole; not an essential gene; induced by treatment with 8-methoxypsoralen and UVA irradiation; relocalizes from nucleus to vacuole upon DNA replication stress; YLR297W has a paralog, YOR186W, that arose from the whole genome duplication
YLR312C	YLR312C	-	Autophagy receptor with a role in degradation of the ER and nucleus; involved specifically in autophagy of perinuclear endoplasmic reticulum in response to nitrogen starvation or rapamycin treatment; localizes to the perinuclear ER
YLR323C	CWC24	-	General splicing factor; required for stable U2 snRNP binding to primary transcripts; essential for the first step of splicing; component of the pre-catalytic spliceosome complex containing Cef1p; similar to S. pombe Cwf24p
YLR332W	MID2	--	O-glycosylated plasma membrane protein; acts as a sensor for cell wall integrity signaling and activates the pathway; interacts with Rom2p, a guanine nucleotide exchange factor for Rho1p, and with cell integrity pathway protein Zeo1p; MID2 has a paralog, MTL1, that arose from the whole genome duplication
YLR372W	ELO3	--	Elongase; involved in fatty acid and sphingolipid biosynthesis; synthesizes very long chain 20-26-carbon fatty acids from C18-CoA primers; involved in regulation of sphingolipid biosynthesis; lethality of the elo2 elo3 double null mutation is functionally complemented by human ELOVL1 and weakly complemented by human ELOVL3 or ELOV7
YLR373C	VID22	-	Glycosylated integral membrane protein localized to plasma membrane; plays a role in fructose-1,6-bisphosphatase (FBPase) degradation; involved in FBPase transport from the cytosol to Vid (vacuole import and degradation) vesicles; VID22 has a paralog, ENV11, that arose from the whole genome duplication
YLR386W	VAC14	-	Enzyme regulator; involved in synthesis of phosphatidylinositol 3,5-bisphosphate, in control of trafficking of some proteins to the vacuole lumen via the MVB, and in maintenance of vacuole size and acidity; binds negative (Fig4p) and positive (Fab1p) regulators of PtdIns(3,5)P(2) to control endolysosome function; similar to mammalian Vac14p
YLR425W	TUS1	-	Guanine nucleotide exchange factor (GEF) that modulates Rho1p activity; involved in the cell integrity signaling pathway; interacts with Rgl1p; localization of Tus1p to the bed neck is regulated by Rgl1p; multicopy suppressor of tor2 mutation and ypk1 ypk2 double mutation; potential Cdc28p substrate
YLR429W	CRN1	--	Coronin; cortical actin cytoskeletal component that associates with the Arp2p/Arp3p complex to regulate its activity; plays a role in regulation of actin patch assembly
YLR453C	RIF2	-	Protein that binds to the Rap1p C-terminus; acts synergistically with Rif1p to help control telomere length and establish telomeric silencing; deletion results in telomere elongation; RIF2 has a paralog, ORC4, that arose from the whole genome duplication
YLR457C	NBP1	-	Spindle pole body (SPB) component; required for the insertion of the duplication plaque into the nuclear membrane during SPB duplication; essential for bipolar spindle formation; component of the Mps2p-Bbp1p complex; NBP1 has a paralog, YPR174C, that arose from the whole genome duplication
YML015C	TAF11	-	TFIID subunit (40 kDa); involved in RNA polymerase II transcription initiation, similar to histone H3 with atypical histone fold motif of Spt3-like transcription factors
YML053C	YML053C	-	Putative protein of unknown function; green fluorescent protein (GFP)-fusion protein localizes to the cytoplasm and the nucleus; overexpression causes a cell cycle delay or arrest; YML053C is not an essential gene
YML082W	YML082W	--	Putative protein predicted to have carbon-sulfur lyase activity; transcriptionally regulated by Upc2p via an upstream sterol response element; green fluorescent protein (GFP)-fusion protein localizes to the nucleus and the cytoplasm; not an essential gene; YML082W has a paralog, STR2, that arose from the whole genome duplication
YML086C	ALO1	--	D-Arabinono-1,4-lactone oxidase; catalyzes the final step in biosynthesis of dehydro-D-arabinono-1,4-lactone, which is protective against oxidative stress
YML099C	ARG81	-	Zinc finger transcription factor involved in arginine-responsive genes; Zn(2)-Cys(6) binuclear cluster domain type; involved in the regulation of arginine-responsive genes; acts with Arg80p and Arg82p
YML107C	PML39	--	Protein required for nuclear retention of unspliced pre-mRNAs; required along with Mlp1p and Pml1p; anchored to nuclear pore complex via Mlp1p and Mlp2p; found with the subset of nuclear pores farthest from the nucleolus; may interact with ribosomes
YMR039C	SUB1	-	Transcriptional regulator; facilitates elongation through factors that modify RNAP II; role in peroxide resistance involving Rad2p; role in nonhomologous end-joining (NHEJ) of ds breaks in plasmid DNA, but not chromosomal DNA; role in the hyperosmotic stress response through polymerase recruitment at RNAP II and RNAP III genes; negatively regulates sporulation; protein abundance increases in resp…
YMR075W	RCO1	-	Essential component of the Rpd3S histone deacetylase complex; interacts with Eaf3p
YMR101C	SRT1	-	Forms the dehydrodolichyl diphosphate syntase (DDS) complex with NUS1; involved in synthesis of long-chain dolichols (19-22 isoprene units; as opposed to Rer2p which synthesizes shorter-chain dolichols); localizes to lipid bodies; transcription is induced during stationary phase
YMR124W	EPO1	-	Protein involved in septin-ER tethering; interacts with ER membrane protein, Scs2p, and Shs1p, a septin ring component, at bud neck to create ER diffusion barrier; GFP-fusion protein localizes to the cell periphery, cytoplasm, bud, and bud neck; interacts with Crm1p in two-hybrid assay; YMR124W has a paralog, YLR031W, that arose from the whole genome duplication
YMR132C	JLP2	-	Protein of unknown function; contains sequence that closely resembles a J domain (typified by the E. coli DnaJ protein)
YMR133W	REC114	-	Protein involved in early stages of meiotic recombination; possibly involved in the coordination of recombination and meiotic division; mutations lead to premature initiation of the first meiotic division
YMR137C	PSO2	-	Nuclease required for DNA single- and double-strand break repair; acts at a post-incision step in repair of breaks that result from interstrand cross-links produced by a variety of mono- and bi-functional psoralen derivatives; induced by UV-irradiation; forms nuclear foci upon DNA replication stress
YMR139W	RIM11	--	Protein kinase; required for signal transduction during entry into meiosis; promotes the formation of the Ime1p-Ume6p complex by phosphorylating Ime1p and Ume6p; shares similarity with mammalian glycogen synthase kinase 3-beta; protein abundance increases in response to DNA replication stress; RIM11 has a paralog, MRK1, that arose from the whole genome duplication
YMR195W	ICY1	-	Protein of unknown function; required for viability in rich media of cells lacking mitochondrial DNA; mutants have an invasive growth defect with elongated morphology; induced by amino acid starvation; ICY1 has a paralog, ICY2, that arose from the whole genome duplication
YMR204C	INP1	--	Peripheral membrane protein of peroxisomes; involved in peroxisomal inheritance; recruitment to peroxisomes is mediated by interaction with Pex3p at the peroxisomal membrane
YMR212C	EFR3	-	Protein required for Stt4-containing PI kinase complex localization; required for Stt4-containing phosphoinositide (PI) kinase patch assembly at the plasma membrane; recruited to the plasma membrane via a conserved basic patch near its N-terminus; exhibits synthetic lethal genetic interactions with PHO85; has sequence similarity to the Drosophila rolling blackout (RBO) gene
YMR219W	ESC1	--	Protein involved in telomeric silencing; required for quiescent cell telomere hypercluster localization at nuclear membrane vicinity; interacts with PAD4-domain of Sir4p
YMR276W	DSK2	--	Nuclear-enriched ubiquitin-like polyubiquitin-binding protein; required for spindle pole body (SPB) duplication and for transit through the G2/M phase of the cell cycle; involved in proteolysis; interacts with the proteasome; protein abundance increases in response to DNA replication stress
YMR302C	YME2	--	Integral inner mitochondrial membrane protein; role in maintaining mitochondrial nucleoid structure and number; mutants exhibit an increased rate of mitochondrial DNA escape; shows some sequence similarity to exonucleases
YMR304W	UBP15	-	Ubiquitin-specific protease involved in protein deubiquitination; forms a complex with AAA peroxins Pex1p and Pex6p; deubiquitinates mono- and polyubiquitinated forms of Pex5p; deubiquitinates Clb5p, counteracting APC activity, and facilitating both Clb5p accumulation and S phase entry; physically interacts with anaphase-promoting complex/cyclosome (APC/C) activator, Cdh1p; catalytic activity reg…
YMR311C	GLC8	-	Regulatory subunit of protein phosphatase 1 (Glc7p); involved in glycogen metabolism and chromosome segregation; proposed to regulate Glc7p activity via conformational alteration; ortholog of the mammalian protein phosphatase inhibitor 2; protein abundance increases in response to DNA replication stress
YNL021W	HDA1	-	Putative catalytic subunit of a class II histone deacetylase complex; role in azole resistance via Hsp90p, and in the heat shock response; Hda1p interacts with the Hda2p-Hda3p subcomplex to form an active tetramer; deletion increases histone H2B, H3 and H4 acetylation; other members of the HDA1 histone deacetylase complex are Hda2p and Hda3p
YNL030W	HHF2	-	Histone H4; core histone protein required for chromatin assembly and chromosome function; one of two identical histone proteins (see also HHF1); contributes to telomeric silencing; N-terminal domain involved in maintaining genomic integrity
YNL059C	ARP5	-	Nuclear actin-related protein involved in chromatin remodeling; component of chromatin-remodeling enzyme complexes; promotes nucleosome shifts in the 3 prime direction
YNL061W	NOP2	-	rRNA m5C methyltransferase; methylates cytosine at position 2870 of 25S rRNA; has an essential function independent of rRNA methylation; contains seven beta-strand methyltransferase motif; essential for processing and maturation of 27S pre-rRNA and large ribosomal subunit biogenesis; localized to the nucleolus; constituent of 66S pre-ribosomal particles; rRNA methylation defect and lethality are …
YNL062C	GCD10	-	Subunit of tRNA (1-methyladenosine) methyltransferase with Gcd14p; required for the modification of the adenine at position 58 in tRNAs, especially tRNAi-Met; first identified as a negative regulator of GCN4 expression
YNL077W	APJ1	-	Chaperone with a role in SUMO-mediated protein degradation; member of the DnaJ-like family; conserved across eukaryotes; overexpression interferes with propagation of the [Psi+] prion; the authentic, non-tagged protein is detected in highly purified mitochondria in high-throughput studies; forms nuclear foci upon DNA replication stress
YNL088W	TOP2	-	Topoisomerase II; relieves torsional strain in DNA by cleaving and re-sealing phosphodiester backbone of both positively and negatively supercoiled DNA; cleaves complementary strands; localizes to axial cores in meiosis; required for replication slow zone (RSZ) breakage following Mec1p inactivation; human homolog TOP2A implicated in cancers, and can complement yeast null mutant
YNL103W	MET4	--	Leucine-zipper transcriptional activator; responsible for regulation of sulfur amino acid pathway; requires different combinations of auxiliary factors Cbf1p, Met28p, Met31p and Met32p; feedforward loop exists in the regulation of genes controlled by Met4p and Met32p; can be ubiquitinated by ubiquitin ligase SCF-Met30p, is either degraded or maintained in an inactive state; regulates degradation …
YNL104C	LEU4	--	Alpha-isopropylmalate synthase (2-isopropylmalate synthase); the main isozyme responsible for the first step in the leucine biosynthesis pathway; LEU4 has a paralog, LEU9, that arose from the whole genome duplication
YNL119W	NCS2	-	Protein required for uridine thiolation of Lys(UUU) and Glu(UUC) tRNAs; required for the thiolation of uridine at the wobble position of Lys(UUU) and Glu(UUC) tRNAs; has a role in urmylation and in invasive and pseudohyphal growth; inhibits replication of Brome mosaic virus in S. cerevisiae
YNL161W	CBK1	-	Serine/threonine protein kinase of the the RAM signaling network; Ndr/LATS family member; binds regulatory subunit Mob2p; involved in regulation of cellular morphogenesis, polarized growth, and septum destruction; phosphorylation by Cbk1p regulates localization and activity of Ace2p transcription factor and Ssd1p translational repressor; Cbk1p activity is regulated by both phosphorylation and spe…
YNL199C	GCR2	-	Transcriptional activator of genes involved in glycolysis; interacts and functions with the DNA-binding protein Gcr1p
YNL218W	MGS1	-	Protein with DNA-dependent ATPase and ssDNA annealing activities; involved in maintenance of genome; interacts functionally with DNA polymerase delta; homolog of human Werner helicase interacting protein (WHIP); forms nuclear foci upon DNA replication stress
YNL233W	BNI4	-	Targeting subunit for Glc7p protein phosphatase; localized to the bud neck, required for localization of chitin synthase III to the bud neck via interaction with the chitin synthase III regulatory subunit Skt5p
YNL273W	TOF1	-	Subunit of a replication-pausing checkpoint complex; Tof1p-Mrc1p-Csm3p acts at the stalled replication fork to promote sister chromatid cohesion after DNA damage, facilitating gap repair of damaged DNA; interacts with the MCM helicase; relocalizes to the cytosol in response to hypoxia
YNL287W	SEC21	-	Gamma subunit of coatomer; coatomer is a heptameric protein complex that together with Arf1p forms the COPI coat; involved in ER to Golgi transport of selective cargo
YNL289W	PCL1	-	Cyclin, interacts with cyclin-dependent kinase Pho85p; member of the Pcl1,2-like subfamily, involved in the regulation of polarized growth and morphogenesis and progression through the cell cycle; is ubiquitinated by Dma1p; phosphorylation by Pho85p targets it for degradation; localizes to sites of polarized cell growth
YNL300W	TOS6	-	Glycosylphosphatidylinositol-dependent cell wall protein; expression is periodic and decreases in respone to ergosterol perturbation or upon entry into stationary phase; depletion increases resistance to lactic acid
YNL314W	DAL82	--	Positive regulator of allophanate inducible genes; binds a dodecanucleotide sequence upstream of all genes that are induced by allophanate; contains an UISALL DNA-binding, a transcriptional activation, and a coiled-coil domain
YNR039C	ZRG17	-	Endoplasmic reticulum zinc transporter; part of a heterodimeric transporter with Msc2p that transfers zinc from the cytosol to the ER lumen; member of the cation diffusion facilitator family of efflux pumps; zinc-regulated directly through Zap1p; transcription induced under conditions of zinc deficiency
YNR063W	YNR063W	-	Putative zinc-cluster protein of unknown function
YOL001W	PHO80	-	Cyclin; interacts with cyclin-dependent kinase Pho85p; regulates the response to nutrient levels and environmental conditions, including the response to phosphate limitation and stress-dependent calcium signaling
YOL028C	YAP7	--	Putative basic leucine zipper (bZIP) transcription factor; YAP7 has a paralog, YAP5, that arose from the whole genome duplication
YOL078W	AVO1	-	Component of a membrane-bound complex containing the Tor2p kinase; contains Tor2p kinase and other proteins; may have a role in regulation of cell growth
YOL090W	MSH2	-	Protein that binds to DNA mismatches; forms heterodimers with Msh3p and Msh6p that bind to DNA mismatches to initiate the mismatch repair process; contains a Walker ATP-binding motif required for repair activity and involved in interstrand cross-link repair; Msh2p-Msh6p binds to and hydrolyzes ATP
YOL116W	MSN1	-	Transcriptional activator; involved in regulation of invertase and glucoamylase expression, invasive growth and pseudohyphal differentiation, iron uptake, chromium accumulation, and response to osmotic stress; localizes to the nucleus; relative distribution to the nucleus increases upon DNA replication stress
YOL136C	PFK27	-	6-phosphofructo-2-kinase; catalyzes synthesis of fructose-2,6-bisphosphate; inhibited by phosphoenolpyruvate and sn-glycerol 3-phosphate, expression induced by glucose and sucrose, transcriptional regulation involves protein kinase A
YOL155C	HPF1	-	Haze-protective mannoprotein; reduces the particle size of aggregated proteins in white wines
YOR009W	TIR4	-	Cell wall mannoprotein; expressed under anaerobic conditions and required for anaerobic growth; transcription is also induced by cold shock; member of the Srp1p/Tip1p family of serine-alanine-rich proteins
YOR033C	EXO1	-	5'-3' exonuclease and flap-endonuclease; involved in recombination, double-strand break repair, MMS2 error-free branch of the post replication (PRR) pathway and DNA mismatch repair; role in telomere maintenance; member of the Rad2p nuclease family, with conserved N and I nuclease domains; relative distribution to the nucleus increases upon DNA replication stress; EXO1 has a paralog, DIN7, that ar…
YOR038C	HIR2	-	Subunit of HIR nucleosome assembly complex; involved in regulation of histone gene transcription; recruits Swi-Snf complexes to histone gene promoters; promotes heterochromatic gene silencing with Asf1p; relocalizes to the cytosol in response to hypoxia
YOR065W	CYT1	--	Cytochrome c1; component of the mitochondrial respiratory chain; expression is regulated by the heme-activated, glucose-repressed Hap2p/3p/4p/5p CCAAT-binding complex
YOR066W	MSA1	-	Activator of G1-specific transcription factors MBF and SBF; involved in regulation of the timing of G1-specific gene transcription and cell cycle initiation; localization is cell-cycle dependent and regulated by Cdc28p phosphorylation; MSA1 has a paralog, MSA2, that arose from the whole genome duplication
YOR071C	NRT1	--	High-affinity nicotinamide riboside transporter; also transports thiamine with low affinity; major transporter for 5-aminoimidazole-4-carboxamide-1-beta-D-ribofuranoside (acadesine) uptake; shares sequence similarity with Thi7p and Thi72p; proposed to be involved in 5-fluorocytosine sensitivity
YOR073W	SGO1	-	Component of the spindle checkpoint; involved in sensing lack of tension on mitotic chromosomes; protects centromeric Rec8p at meiosis I; required for accurate chromosomal segregation at meiosis II and for mitotic chromosome stability; recruits condensin to the pericentric region of chromosomes during meiosis; dissociates from pericentromeres when sister kinetochores are under tension
YOR078W	BUD21	-	Component of small ribosomal subunit (SSU) processosome; this complex contains U3 snoRNA; required at post-transcriptional step for efficient retrotransposition; absence results in decreased Ty1 Gag:GFP protein levels; originally isolated as bud-site selection mutant that displays a random budding pattern
YOR101W	RAS1	-	GTPase involved in G-protein signaling in adenylate cyclase activation; plays a role in cell proliferation; localized to the plasma membrane; homolog of mammalian RAS proto-oncogenes; relative distribution to the nucleus increases upon DNA replication stress; RAS1 has a paralog, RAS2, that arose from the whole genome duplication
YOR110W	TFC7	-	RNA pol III transcription initiation factor complex (TFIIIC) subunit; part of the TauA globular domain of TFIIIC that binds DNA at the BoxA promoter sites of tRNA and similar genes; TFC7 has a paralog, YNL108C, that arose from the whole genome duplication
YOR115C	TRS33	-	Core component of transport protein particle (TRAPP) complexes I-III; TRAPP complexes are related multimeric guanine nucleotide-exchange factor for the GTPase Ypt1p, regulating ER-Golgi traffic (TRAPPI), intra-Golgi traffic (TRAPPII), endosome-Golgi traffic (TRAPPII and III) and autophagy (TRAPPIII)
YOR124C	UBP2	-	Ubiquitin-specific protease; removes ubiquitin from ubiquitinated proteins; controls K63 homeostasis during oxidative stress; deubiquitinates Rsp5p and is required for MVB sorting of membrane proteins; can cleave polyubiquitin and has isopeptidase activity
YOR162C	YRR1	-	Zn2-Cys6 zinc-finger transcription factor; activates genes involved in multidrug resistance; paralog of Yrm1p, acting on an overlapping set of target genes; YRR1 has a paralog, PDR8, that arose from the whole genome duplication
YOR166C	SWT1	--	RNA endoribonuclease involved in perinuclear mRNP quality control; involved in perinuclear mRNP quality control via the turnover of aberrant, unprocessed pre-mRNAs; interacts with subunits of THO/TREX, TREX-2, and RNA polymerase II; contains a PIN (PilT N terminus) domain
YOR171C	LCB4	-	Sphingoid long-chain base kinase; responsible for synthesis of long-chain base phosphates, which function as signaling molecules, regulates synthesis of ceramide from exogenous long-chain bases, localizes to the Golgi and late endosomes; LCB4 has a paralog, LCB5, that arose from the whole genome duplication
YOR188W	MSB1	-	Protein of unknown function; may be involved in positive regulation of 1,3-beta-glucan synthesis and the Pkc1p-MAPK pathway; multicopy suppressor of temperature-sensitive mutations in CDC24 and CDC42, and of mutations in BEM4; potential Cdc28p substrate; relocalizes from bud neck to cytoplasm upon DNA replication stress
YOR194C	TOA1	-	TFIIA large subunit; involved in transcriptional activation, acts as antirepressor or as coactivator; required, along with Toa2p, for ribosomal protein gene transcription in vivo; homologous to largest and second largest subunits of human and Drosophila TFIIA
YOR195W	SLK19	-	Kinetochore-associated protein; required for chromosome segregation and kinetochore clustering; required for normal segregation of chromosomes in meiosis and mitosis; component of the FEAR regulatory network, which promotes Cdc14p release from the nucleolus during anaphase; potential Cdc28p substrate
YOR231W	MKK1	-	MAPKK involved in the protein kinase C signaling pathway; involved in control of cell integrity; upon activation by Bck1p phosphorylates downstream target, Slt2p; functionally redundant with Mkk2p; MKK1 has a paralog, MKK2, that arose from the whole genome duplication
YOR243C	PUS7	-	Pseudouridine synthase; catalyzes pseudouridylation at positions 35 and 56 in U2 snRNA, position 50 in 5S rRNA, position 13 in cytoplasmic tRNAs, and position 35 in pre-tRNA(Tyr); also pseudouridylates some mRNAs; relocates from nucleus to cytoplasm during heat shock and differentially modifies some mRNAs during heat shock; conserved in archaea, vertebrates, and some bacteria
YOR262W	YOR262W	-	Putative GTPase with a role in biogenesis of RNA pol II and polIII; may be involved in assembly of RNA polymerases II and III and in their transport into the nucleus; contains a Gly-Pro-Asn motif in the G domain; similar to Npa3p and Gpn3p; highly conserved across species and homologous to human gene GPN2/ATPBD1B; required for establishment of sister chromatid cohesion
YOR284W	HUA2	-	Cytoplasmic protein of unknown function; computational analysis of large-scale protein-protein interaction data suggests a possible role in actin patch assembly
YOR307C	SLY41	--	Protein involved in ER-to-Golgi transport
YOR315W	SFG1	--	Nuclear protein putative transcription factor; required for growth of superficial pseudohyphae (which do not invade the agar substrate) but not for invasive pseudohyphal growth; may act together with Phd1p; potential Cdc28p substrate
YOR337W	TEA1	-	Ty1 enhancer activator involved in Ty enhancer-mediated transcription; required for full levels of Ty enhancer-mediated transcription; C6 zinc cluster DNA-binding protein
YOR352W	YOR352W	-	Subunit of TFIIH complex; facilities dissociation of the Ssl2p helices from TFIIH; expression levels regulated by Arg5,6p; green fluorescent protein (GFP)-fusion protein localizes to the cytoplasm and nucleus
YOR367W	SCP1	-	Component of yeast cortical actin cytoskeleton; binds and cross links actin filaments; originally identified by its homology to calponin (contains a calponin-like repeat) but the Scp1p domain structure is more similar to transgelin
YOR372C	NDD1	-	Transcriptional activator essential for nuclear division; localized to the nucleus; essential component of the mechanism that activates the expression of a set of late-S-phase-specific genes; turnover is tightly regulated during cell cycle and in response to DNA damage
YOR383C	FIT3	-	Mannoprotein that is incorporated into the cell wall; incorporated via a glycosylphosphatidylinositol (GPI) anchor; involved in the retention of siderophore-iron in the cell wall
YPL019C	VTC3	-	Regulatory subunit of the vacuolar transporter chaperone (VTC) complex; involved in membrane trafficking, vacuolar polyphosphate accumulation, microautophagy and non-autophagic vacuolar fusion; VTC3 has a paralog, VTC2, that arose from the whole genome duplication
YPL022W	RAD1	-	Single-stranded DNA endonuclease (with Rad10p); cleaves single-stranded DNA during nucleotide excision repair and double-strand break repair; subunit of Nucleotide Excision Repair Factor 1 (NEF1); homolog of human XPF protein
YPL047W	SGF11	-	Integral subunit of SAGA histone acetyltransferase complex; regulates transcription of a subset of SAGA-regulated genes, required for the Ubp8p association with SAGA and for H2B deubiquitylation
YPL049C	DIG1	-	MAP kinase-responsive inhibitor of the Ste12p transcription factor; involved in the regulation of mating-specific genes and the invasive growth pathway; related regulators Dig1p and Dig2p bind to Ste12p; DIG1 has a paralog, DIG2, that arose from the whole genome duplication
YPL119C	DBP1	--	Putative ATP-dependent RNA helicase of the DEAD-box protein family; mutants show reduced stability of the 40S ribosomal subunit scanning through 5' untranslated regions of mRNAs; protein abundance increases in response to DNA replication stress; DBP1 has a paralog, DED1, that arose from the whole genome duplication
YPL124W	SPC29	-	Inner plaque spindle pole body (SPB) component; links the central plaque component Spc42p to the inner plaque component Spc110p; required for SPB duplication
YPL130W	SPO19	-	Meiosis-specific prospore protein; required to produce bending force necessary for proper assembly of the prospore membrane during sporulation; identified as a weak high-copy suppressor of the spo1-1 ts mutation; SPO19 has a paralog, YOR214C, that arose from the whole genome duplication
YPL160W	CDC60	-	Cytosolic leucyl tRNA synthetase; ligates leucine to the appropriate tRNA; human homolog LARS can complement yeast temperature-sensitive mutant at restrictive temperature
YPL169C	MEX67	-	Poly(A)RNA binding protein involved in nuclear mRNA export; component of the nuclear pore; ortholog of human TAP
YPL194W	DDC1	-	DNA damage checkpoint protein; part of a PCNA-like complex required for DNA damage response, required for pachytene checkpoint to inhibit cell cycle in response to unrepaired recombination intermediates; potential Cdc28p substrate; forms nuclear foci upon DNA replication stress
YPL195W	APL5	-	Delta adaptin-like subunit of the clathrin associated protein complex; functions in transport of alkaline phosphatase to the vacuole via the alternate pathway; suppressor of loss of casein kinase 1 function; the clathrin associated protein complex is also known as AP-3
YPL237W	SUI3	-	Beta subunit of the translation initiation factor eIF2; involved in the identification of the start codon; proposed to be involved in mRNA binding
YPL250C	ICY2	-	Protein of unknown function; required for selective and nonselective autophagy, and mitophagy; regulates the rate of autophagosome formation; interacts with Atg9p, and has a similar peri-mitochondrial localization; elevated Gcn4p-dependent expression under autophagy-inducing conditions; mobilized into polysomes upon a shift from a fermentable to nonfermentable carbon source; potential Cdc28p subs…
YPL256C	CLN2	-	G1 cyclin involved in regulation of the cell cycle; activates Cdc28p kinase to promote the G1 to S phase transition; late G1 specific expression depends on transcription factor complexes, MBF (Swi6p-Mbp1p) and SBF (Swi6p-Swi4p); CLN2 has a paralog, CLN1, that arose from the whole genome duplication; cell cycle arrest phenotype of the cln1 cln2 cln3 triple null mutant is complemented by any of hum…
YPL269W	KAR9	-	Spindle positioning factor; orients astral microtubules, connecting them to actin cables at the cortex with Bim1p and Myo2, resulting in proper spindle positioning; targeted for StuBL-dependent degradation at kinetochores by Slx5p-Slx8p, ensuring chromosome transmission fidelity and correct spindle positioning; role in karyogamy; localizes to the shmoo tip, the growing bud-tip, the nucleus, the k…
YPR007C	REC8	-	Meiosis-specific component of the sister chromatid cohesion complex; alpha-kleisin family member that maintains cohesion between sister chromatids during meiosis I; maintains cohesion between centromeres of sister chromatids until meiosis II; independent of its role in sister chromatid cohesion, Rec8p promotes allelic collisions and prevents nonspecific chromosome interactions; homolog of S. pomb…
YPR021C	AGC1	-	Mitochondrial amino acid transporter; acts both as a glutamate uniporter and as an aspartate-glutamate exchanger; involved in nitrogen metabolism and nitrogen compound biosynthesis; human homolog SLC25A13 complements yeast null mutant
YPR029C	APL4	-	Gamma-adaptin; large subunit of the clathrin-associated protein (AP-1) complex; binds clathrin; involved in vesicle mediated transport
YPR072W	NOT5	-	Component of the CCR4-NOT core complex, involved in mRNA decapping; involved intranscription initiation and elongation and in mRNA degradation; conserved lysine in human homolog of Not5p and Not3p is mutated in cancers
YPR143W	RRP15	-	Nucleolar protein; constituent of pre-60S ribosomal particles; required for proper processing of the 27S pre-rRNA at the A3 and B1 sites to yield mature 5.8S and 25S rRNAs
YPR144C	NOC4	-	Nucleolar protein; forms a complex with Nop14p that mediates maturation and nuclear export of 40S ribosomal subunits; relocalizes to the cytosol in response to hypoxia
YPR161C	BUR1	-	Cyclin (Bur2p)-dependent protein kinase; part of the BUR kinase complex which functions in transcriptional regulation; phosphorylates the carboxy-terminal domain (CTD) of Rpo21p and the C-terminal repeat domain of Spt5p; recruits Spt6p to the CTD at the onset of transcription; regulated by Cak1p; similar to metazoan CDK9 proteins
YPR169W	JIP5	-	Protein required for biogenesis of the large ribosomal subunit; required for biogenesis of the large ribosomal subunit; interacts with proteins involved in RNA processing, ribosome biogenesis, ubiquitination and demethylation; similar to WDR55, a human WD repeat protein; essential gene
YPR185W	ATG13	-	Regulatory subunit of the Atg1p signaling complex; stimulates Atg1p kinase activity; required for vesicle formation during autophagy and the cytoplasm-to-vacuole targeting (Cvt) pathway; contains a HORMA domain required for autophagy and for recruitment of the phosphatidylinositol 3-kinase complex subunit Atg14p to the pre-autophagosomal structure
Systematic name	Common name
YBR160W	CDC28	+	Cyclin-dependent kinase (CDK) catalytic subunit; master regulator of mitotic and meiotic cell cycles; alternately associates with G1, S, G2/M phase cyclins, which provide substrate specificity; regulates metabolism, basal transcription, chromosome dynamics, growth and morphogenesis; transcript induction in osmostress involves antisense RNA; human homologs CDK1, CDK2, CDK3 can complement yeast con…
YBR255C-A	UNCHARACTERIZED ORF	+	Putative protein of unknown function; may interact with respiratory chain complexes III (ubiquinol-cytochrome c reductase) or IV (cytochrome c oxidase); identified by sequence comparison with hemiascomycetous yeast species
YDL058W	USO1	+	Essential protein involved in vesicle-mediated ER to Golgi transport; binds membranes and functions during vesicle docking to the Golgi; required for assembly of the ER-to-Golgi SNARE complex
YDL067C	COX9	+	Subunit VIIa of cytochrome c oxidase (Complex IV); Complex IV is the terminal member of the mitochondrial inner membrane electron transport chain
YDL151C	BUD30	+	Dubious open reading frame; unlikely to encode a functional protein, based on available experimental and comparative sequence data; not conserved in closely related Saccharomyces species; 96% of ORF overlaps the verified gene RPC53; diploid mutant displays a weak budding pattern phenotype in a systematic assay
YDR003W	RCR2	+	Vacuolar protein; presumably functions within the endosomal-vacuolar trafficking pathway, affecting events that determine whether plasma membrane proteins are degraded or routed to the plasma membrane; RCR2 has a paralog, RCR1, that arose from the whole genome duplication
YDR229W	IVY1	+	Phospholipid-binding protein that interacts with both Ypt7p and Vps33p; may partially counteract the action of Vps33p and vice versa, localizes to the rim of the vacuole as cells approach stationary phase
YER052C	HOM3	+	Aspartate kinase (L-aspartate 4-P-transferase); cytoplasmic enzyme that catalyzes the first step in the common pathway for methionine and threonine biosynthesis; expression regulated by Gcn4p and the general control of amino acid synthesis
YFR016C	YFR016C	+	Protein of unknown function; green fluorescent protein (GFP)-fusion protein localizes to the cytoplasm and bud; interacts with Spa2p; YFR016C is not an essential gene
YGL162W	SUT1	+	Zn(II)2Cys6 family transcription factor; positively regulates sterol uptake genes under anaerobic conditions; involved in hypoxic gene expression; represses filamentation-inducing genes during vegetative growth; positively regulates mating with SUT2 by repressing expression of genes that act as mating inhibitors; repressed by STE12; relocalizes from the nucleus to the cytoplasm upon DNA replicati…
YHR108W	GGA2	+	Protein that regulates Arf1p, Arf2p to facilitate Golgi trafficking; binds phosphatidylinositol 4-phosphate, which plays a role in TGN localization; has homology to gamma-adaptin; GGA2 has a paralog, GGA1, that arose from the whole genome duplication
YJR036C	HUL4	+	Protein with similarity to hect domain E3 ubiquitin-protein ligases; not essential for viability; found in association with Trf4 in TRAMP complex
YJR102C	VPS25	+	Component of the ESCRT-II complex; ESCRT-II is involved in ubiquitin-dependent sorting of proteins into the endosome
YLR058C	SHM2	+	Cytosolic serine hydroxymethyltransferase; converts serine to glycine plus 5,10 methylenetetrahydrofolate; major isoform involved in generating precursors for purine, pyrimidine, amino acid, and lipid biosynthesis
YLR237W	THI7	+	Plasma membrane transporter responsible for the uptake of thiamine; contributes to uptake of 5-aminoimidazole-4-carboxamide-1-beta-D-ribofuranoside (acadesine); member of the major facilitator superfamily of transporters; mutation of human ortholog causes thiamine-responsive megaloblastic anemia
YNL095C	YNL095C	+	Putative protein of unknown function; predicted to contain a transmembrane domain; not an essential gene; YNL095C has a paralog, ECM3, that arose from the whole genome duplication
YOR232W	MGE1	+	Mitochondrial matrix cochaperone; nucleotide release factor for Ssc1p in protein translocation and folding; also acts as cochaperone for Ssq1p in folding of Fe-S cluster proteins; acts as oxidative sensor to regulate mitochondrial Ssc1p; in presence of oxidative stress, dimeric Mge1p becomes a monomer and unable to regulate Ssc1p function; homolog of E. coli GrpE and human Mge1 (GRPEL1), which al…
YPL103C	FMP30	+	Protein with a role in maintaining mitochondrial morphology; also involved in maintaining normal cardiolipin levels; mitochondrial inner membrane protein; proposed to be involved in N-acylethanolamine metabolism; related to mammalian N-acylPE-specific phospholipase D
YPR113W	PIS1	+	Phosphatidylinositol synthase; required for biosynthesis of phosphatidylinositol, which is a precursor for polyphosphoinositides, sphingolipids, and glycolipid anchors for some of the plasma membrane proteins
YPR160W	GPH1	+	Glycogen phosphorylase required for the mobilization of glycogen; non-essential; regulated by cyclic AMP-mediated phosphorylation; phosphorylation by Cdc28p may coordinately regulate carbohydrate metabolism and the cell cycle; expression is regulated by stress-response elements and by the HOG MAP kinase pathway

## Sheet: 2. CDK targets
Systematic name	Standard name	Identified by SDL screen?
YLR102C	APC9	no
YKL052C	Ask1	no
YJR089W	Bir1	no
YKL022C	Cdc16	no
YHR166C	Cdc23	no
YMR199W	Cln1	no
YFR046C	CNN1	no
YFR027W	ECO1	no
YMR036C	Mih1	no
YDR501W	PLM2	no
YBL035C	Pol12	yes
YDR379W	Rga2	no
YMR165C	Smp2	no
YKR089C	Tgl4	no
YLR183C	TOS4	no
YIL101C	XBP1	no
YDR451C	YHP1	no
YDR001C	NTH1	No
YLR131C	Ace2	no
YER155C	Bem2	no
YPL115C	Bem3	no
YBL085W	Boi1	no
YMR001C	Cdc5	no
YGL003C	Cdh1	no
YGR109C	Clb6	no
YNL225C	Cnm67	no
YJL157C	Far1	no
YNL068C	Fkh2	no
YAL024C	Lte1	no
YEL032W	Mcm3	no
YJR021C	Mer2	no
YIL106W	Mob1	no
YDL028C	Mps1	no
YJL076W	Net1	no
YMR153W	Nup53	no
YDR113C	Pds1	no
YDL106C	Pho2	no
YDR217C	Rad9	no
YGL175C	Sae2	no
YGL113W	Sld3	no
YBR156C	Sli15	no
YJL092W	Srs2	no
YNL309W	Stb1	no
YLR045C	Stu2	no
YDR310C	Sum1	no
YJL187C	Swe1	no
YDR146C	Swi5	no
YLR182W	Swi6	no
YCL063W	Vac17	no
YPR160W	GPH1	no
YOR058C	Ase1	ORF plasmid absent from library
YNL042W	BOP3	ORF plasmid absent from library
YDL220C	Cdc13	ORF plasmid absent from library
YAR019C	Cdc15	ORF plasmid absent from library
YBL084C	Cdc27	ORF plasmid absent from library
YLR314C	Cdc3	ORF plasmid absent from library
YHR164C	Dna2	ORF plasmid absent from library
YCR065W	HCM1	ORF plasmid absent from library
YPL127C	HHO1	ORF plasmid absent from library
YOR373W	Nud1	ORF plasmid absent from library
YHR118C	Orc6	ORF plasmid absent from library
YPL153C	Rad53	ORF plasmid absent from library
YDL225W	Shs1	ORF plasmid absent from library
YDR356W	Spc110	ORF plasmid absent from library
YKL042W	Spc42	ORF plasmid absent from library
YHR152W	Spo12	ORF plasmid absent from library
YHL007C	Ste20	ORF plasmid absent from library
YOR083W	Whi5	ORF plasmid absent from library
YER041W	Yen1	ORF plasmid absent from library
YML027W	YOX1	ORF plasmid absent from library
YPL267W	Acm1	ORF plasmid identity could not be confirmed by sequencing
YPR175W	Dpb2	ORF plasmid identity could not be confirmed by sequencing
YKL108W	Sld2	yes
YKL185W	ASH1	yes
YBR200W	Bem1	yes
YER114C	Boi2	yes
YJL194W	Cdc6	yes
YBR038W	Chs2	yes
YEL061C	CIN8	yes
YPL256C	Cln2	yes
YAL040C	Cln3	yes
YPL194W	DDC1	yes
YBR102C	EXO84	yes
YDR130C	Fin1	yes
YER032W	FIR1	yes
YPL269W	Kar9	yes
YGL075C	MPS2	yes
YOR066W	Msa1	yes
YOR372C	Ndd1	yes
YBR060C	Orc2	yes
YBL046W	Psy4	yes
YLR079W	Sic1	yes
YOR195W	Slk19	yes
YLR086W	SMC4	yes
YDR103W	Ste5	yes
YDR082W	STN1	yes
YLR425W	Tus1	yes
YDR369C	XRS2	yes
YDR285W	ZIP1	yes
YGR270W	YTA7	yes
		Percentage
Identified in screen	29	28.7129
Not identified in screen	49	48.5149
Bad clones	3	2.9703
Absent	20	19.802
Total	101	100
Corrected for missing/bad clones:
		Percentage
Identified in screen	29	37.1795
Not identified in screen	49	62.8205
	78	100

## Sheet: 3. Quick comparison
Systematic name	Common name	Strength of SDL interaction (- severely reduced growth; --lethality; + improved growth)	Known Cdk1 target	Potential in vivo Cdk1 substrate	Physical interaction with Cdk1 holoenzyme	In vitro Cdk1 substrate
YAL040C	CLN3	-	Yes		Yes	Yes
YBL035C	POL12	-	Yes	Yes
YBL046W	PSY4	-	Yes	Yes
YBR038W	CHS2	-	Yes	Yes		Yes
YBR060C	ORC2	-	Yes	Yes		Yes
YBR102C	EXO84	-	Yes	Yes		Yes
YBR200W	BEM1	-	Yes			Yes
YDR082W	STN1	-	Yes
YDR103W	STE5	--	Yes	Yes
YDR130C	FIN1	-	Yes	Yes		Yes
YDR369C	XRS2	-	Yes	Yes
YEL061C	CIN8	--	Yes
YER032W	FIR1	--	Yes	Yes		Yes
YER114C	BOI2	-	Yes	Yes
YGL075C	MPS2	-	Yes			Yes
YJL194W	CDC6	--	Yes	Yes	Yes
YKL108W	SLD2	-	Yes			Yes
YKL185W	ASH1	-	Yes	Yes		Yes
YLR079W	SIC1	-	Yes		Yes	Yes
YLR086W	SMC4	-	Yes	Yes		Yes
YLR425W	TUS1	-	Yes			Yes
YOR066W	MSA1	-	Yes		Yes
YOR195W	SLK19	-	Yes			Yes
YOR372C	NDD1	-	Yes			Yes
YPL194W	DDC1	-	Yes	Yes		Yes
YPL256C	CLN2	-	Yes
YPL269W	KAR9	-	Yes	Yes
YAL001C	TFC3	-
YAR007C	RFA1	--
YAR050W	FLO1	-
YAR075W	Dubious ORF	+
YBL005W	PDR3	-
YBL024W	NCL1	-		Yes		Yes
YBL033C	RIB1	-
YBL037W	APL3	-
YBL060W	YEL1	-
YBL091C	MAP2	--
YBL093C	ROX3	-
YBL103C	RTG3	--
YBR030W	RKM3	--
YBR057C	MUM2	-
YBR068C	BAP2	--		Yes
YBR086C	IST2	-		Yes	Yes
YBR103W	SIF2	-
YBR148W	YSW1	-
YBR160W	CDC28	+			Yes
YBR199W	KTR4	-
YBR247C	ENP1	-
YBR255C-A	UNCHARACTERIZED ORF	+
YBR264C	YPT10	-
YBR274W	CHK1	-
YCL024W	KCC4	-
YCL037C	SRO9	-		Yes
YCL055W	KAR4	-				Yes
YCR005C	CIT2	-
YCR016W	YCR016W	-			Yes
YCR032W	BPH1	--
YCR039C	MATALPHA2	-
YCR076C	FUB1	-
YCR082W	AHC2	--
YCR095C	OCA4	-
YDL003W	MCD1	-
YDL025C	RTK1	--				Yes
YDL031W	DBP10	-
YDL049C	KNH1	-
YDL051W	LHP1	-
YDL058W	USO1	+
YDL067C	COX9	+
YDL080C	THI3	-
YDL084W	SUB2	-
YDL113C	ATG20	-				Yes
YDL115C	IWR1	-
YDL129W	YDL129W	-			Yes
YDL131W	LYS21	-
YDL135C	RDI1	-		Yes
YDL143W	CCT4	--
YDL151C	BUD30	+
YDL169C	UGX2	-
YDL175C	AIR2	-
YDL192W	ARF1	--
YDL194W	SNF3	-
YDL209C	CWC2	-		Yes
YDL222C	FMP45	-
YDR003W	RCR2	+
YDR006C	SOK1	-		Yes
YDR017C	KCS1	-
YDR060W	MAK21	-
YDR085C	AFR1	-
YDR088C	SLU7	-
YDR099W	BMH2	-
YDR124W	YDR124W	-
YDR132C	YDR132C	-
YDR150W	NUM1	-		Yes
YDR168W	CDC37	--			Yes
YDR169C	STB3	-
YDR173C	ARG82	-
YDR176W	NGG1	-				Yes
YDR191W	HST4	--
YDR208W	MSS4	-
YDR229W	IVY1	+
YDR243C	PRP28	-
YDR244W	PEX5	-
YDR247W	VHS1	-
YDR249C	YDR249C	-
YDR251W	PAM1	-		Yes
YDR257C	RKM4	-
YDR259C	YAP6	-
YDR297W	SUR2	-
YDR311W	TFB1	-
YDR324C	UTP4	-
YDR326C	YSP2	--		Yes
YDR327W	Dubious ORF	+
YDR335W	MSN5	-			Yes
YDR372C	VPS74	-
YDR376W	ARH1	-
YDR387C	YDR387C	--
YDR390C	UBA2	-
YDR407C	TRS120	--
YDR416W	SYF1	-
YDR504C	SPG3	-
YDR523C	SPS1	-
YEL012W	UBC8	-
YEL025C	YEL025C	-
YEL043W	YEL043W	-		Yes
YEL046C	GLY1	-
YER006W	NUG1	-
YER037W	PHM8	--
YER049W	TPA1	-
YER050C	RSM18	--
YER052C	HOM3	+		Yes
YER060W	FCY21	-
YER116C	SLX8	-
YER129W	SAK1	-		Yes		Yes
YER130C	COM2	--
YER148W	SPT15	-
YER152C	YER152C	-
YER156C	YER156C	-
YFL002C	SPB4	-
YFL004W	VTC2	-
YFL010C	WWM1	--		Yes
YFL027C	GYP8	-
YFL049W	SWP82	-
YFL050C	ALR2	--
YFR010W	UBP6	-
YFR016C	YFR016C	+		Yes
YGL008C	PMA1	-			Yes
YGL116W	CDC20	-			Yes	Yes
YGL162W	SUT1	+		Yes
YGL190C	CDC55	--			Yes
YGL215W	CLG1	-
YGL227W	VID30	-		Yes
YGL233W	SEC15	-
YGL241W	KAP114	-
YGL250W	RMR1	-
YGR042W	YGR042W	-
YGR070W	ROM1	-
YGR077C	PEX8	-
YGR091W	PRP31	-
YGR097W	ASK10	-		Yes
YGR146C	ECL1	--
YGR191W	HIP1	--
YGR211W	ZPR1	--
YGR218W	CRM1	-
YGR246C	BRF1	-
YGR252W	GCN5	-
YGR266W	YGR266W	-
YGR274C	TAF1	-
YHL008C	YHL008C	-
YHL025W	SNF6	-
YHR001W	OSH7	-
YHR027C	RPN1	-		Yes	Yes
YHR030C	SLT2	-			Yes
YHR058C	MED6	-
YHR072W	ERG7	-
YHR075C	PPE1	-
YHR082C	KSP1	--			Yes
YHR108W	GGA2	+
YHR115C	DMA1	--
YHR138C	YHR138C	-
YHR153C	SPO16	-
YHR156C	LIN1	-
YHR158C	KEL1	--		Yes		Yes
YHR165C	PRP8	-
YHR172W	SPC97	--
YHR182W	YHR182W	-
YHR185C	PFS1	--
YHR187W	IKI1	-
YHR205W	SCH9	-
YIL056W	VHR1	-
YIL079C	AIR1	-
YIL085C	KTR7	-
YIL091C	UTP25	-
YIL151C	ESL1	-
YIL157C	COA1	--
YIR011C	STS1	-
YIR023W	DAL81	-		Yes		Yes
YIR025W	MND2	-
YJL010C	NOP9	-
YJL013C	MAD3	--		Yes	Yes
YJL031C	BET4	-
YJL049W	YJL049W	-
YJL050W	MTR4	-		Yes
YJL051W	IRC8	-				Yes
YJL057C	IKS1	-
YJL058C	BIT61	-
YJL089W	SIP4	-
YJL103C	GSM1	-
YJL105W	SET4	-
YJL106W	IME2	--
YJL107C	YJL107C	-
YJL111W	CCT7	-			Yes	Yes
YJL124C	LSM1	-
YJL129C	TRK1	-
YJL148W	RPA34	-			Yes
YJL204C	RCY1	-
YJR005W	APL1	-		Yes
YJR007W	SUI2	-
YJR017C	ESS1	--
YJR022W	LSM8	-
YJR036C	HUL4	+
YJR042W	NUP85	-
YJR043C	POL32	-		Yes
YJR052W	RAD7	-
YJR091C	JSN1	--		Yes		Yes
YJR092W	BUD4	-		Yes		Yes
YJR102C	VPS25	+
YJR119C	JHD2	-
YJR138W	IML1	--
YKL005C	BYE1	--		Yes
YKL012W	PRP40	-
YKL049C	CSE4	-
YKL092C	BUD2	-		Yes
YKL096W-A	CWP2	-
YKL105C	YKL105C	-
YKL126W	YPK1	-
YKL143W	LTV1	-
YKL183W	LOT5	-
YKL186C	MTR2	-
YKR008W	RSC4	-
YKR010C	TOF2	-				Yes
YKR027W	BCH2	-
YKR029C	SET3	-
YKR041W	YKR041W	-
YKR062W	TFA2	-		Yes
YKR077W	MSA2	-		Yes	Yes
YKR079C	TRZ1	-		Yes
YKR086W	PRP16	-
YKR096W	ESL2	-
YKR097W	PCK1	--				Yes
YLL016W	SDC25	-
YLL043W	FPS1	-			Yes
YLR002C	NOC3	-
YLR005W	SSL1	-
YLR011W	LOT6	-
YLR013W	GAT3	-		Yes
YLR015W	BRE2	-
YLR032W	RAD5	-
YLR035C	MLH2	-				Yes
YLR052W	IES3	-
YLR058C	SHM2	+		Yes
YLR071C	RGR1	-
YLR072W	YLR072W	--
YLR082C	SRL2	-
YLR095C	IOC2	-
YLR096W	KIN2	-		Yes	Yes	Yes
YLR097C	HRT3	-
YLR110C	CCW12	-
YLR135W	SLX4	-
YLR206W	ENT2	--
YLR226W	BUR2	-
YLR227C	ADY4	-
YLR237W	THI7	+
YLR241W	YLR241W	--
YLR267W	BOP2	-
YLR297W	YLR297W	-
YLR312C	YLR312C	-
YLR323C	CWC24	-
YLR332W	MID2	--		Yes
YLR372W	ELO3	--
YLR373C	VID22	-
YLR386W	VAC14	-				Yes
YLR429W	CRN1	--
YLR453C	RIF2	-
YLR457C	NBP1	-		Yes	Yes	Yes
YML015C	TAF11	-
YML053C	YML053C	-
YML082W	YML082W	--
YML086C	ALO1	--
YML099C	ARG81	-
YML107C	PML39	--
YMR039C	SUB1	-
YMR075W	RCO1	-
YMR101C	SRT1	-
YMR124W	YMR124W	-		Yes
YMR132C	JLP2	-
YMR133W	REC114	-
YMR137C	PSO2	-		Yes
YMR139W	RIM11	--
YMR195W	ICY1	-
YMR204C	INP1	--
YMR212C	EFR3	-		Yes
YMR219W	ESC1	--		Yes
YMR276W	DSK2	--
YMR302C	YME2	--
YMR304W	UBP15	-
YMR311C	GLC8	-
YNL021W	HDA1	-
YNL030W	HHF2	-			Yes
YNL059C	ARP5	-
YNL061W	NOP2	-
YNL062C	GCD10	-
YNL077W	APJ1	-
YNL088W	TOP2	-		Yes
YNL095C	YNL095C	+
YNL103W	MET4	--
YNL104C	LEU4	--
YNL119W	NCS2	-
YNL161W	CBK1	-		Yes	Yes
YNL199C	GCR2	-
YNL218W	MGS1	-
YNL233W	BNI4	-		Yes
YNL273W	TOF1	-		Yes
YNL287W	SEC21	-
YNL289W	PCL1	-
YNL300W	TOS6	-
YNL314W	DAL82	--
YNR039C	ZRG17	-		Yes
YNR063W	YNR063W	-
YOL001W	PHO80	-		Yes
YOL028C	YAP7	--
YOL078W	AVO1	-
YOL090W	MSH2	-
YOL116W	MSN1	-
YOL136C	PFK27	-
YOL155C	HPF1	-
YOR009W	TIR4	-
YOR033C	EXO1	-
YOR038C	HIR2	-			Yes
YOR065W	CYT1	--
YOR071C	NRT1	--
YOR073W	SGO1	-
YOR078W	BUD21	-
YOR101W	RAS1	-
YOR110W	TFC7	-			Yes
YOR115C	TRS33	-
YOR124C	UBP2	-		Yes
YOR162C	YRR1	-
YOR166C	SWT1	--
YOR171C	LCB4	-			Yes
YOR188W	MSB1	-				Yes
YOR194C	TOA1	-
YOR231W	MKK1	-
YOR232W	MGE1	+
YOR243C	PUS7	-
YOR262W	YOR262W	-
YOR284W	HUA2	-
YOR307C	SLY41	--
YOR315W	SFG1	--			Yes	Yes
YOR337W	TEA1	-				Yes
YOR352W	YOR352W	-
YOR367W	SCP1	-
YOR383C	FIT3	-
YPL019C	VTC3	-		Yes
YPL022W	RAD1	-
YPL047W	SGF11	-
YPL049C	DIG1	-
YPL103C	FMP30	+
YPL119C	DBP1	--
YPL124W	SPC29	-		Yes		Yes
YPL130W	SPO19	-
YPL160W	CDC60	-		Yes
YPL169C	MEX67	-
YPL195W	APL5	-		Yes
YPL237W	SUI3	-
YPL250C	ICY2	-				Yes
YPR007C	REC8	-
YPR021C	AGC1	-
YPR029C	APL4	-
YPR072W	NOT5	-		Yes
YPR113W	PIS1	+
YPR143W	RRP15	-
YPR144C	NOC4	-
YPR160W	GPH1	+				Yes
YPR161C	BUR1	-
YPR169W	JIP5	-
YPR185W	ATG13	-
YDR285W	ZIP1	-	Yes	Yes		Yes
YGR270W	YTA7	-	Yes	Yes		Yes
