# Supplementary material for: Mapping the Synthetic Dosage Lethality Network of CDK1/CDC28
Source: G3 (Bethesda). 2017 Apr 18;7(6):1753–66. doi: 10.1534/g3.117.042317 (PMC5473755; doi:10.1534/g3.117.042317)
Supplement: Supplementary file 8 [file 1753TableS4.xlsx]

## Sheet: Legend
Supplemental Table S4. GoSlimMapper analyis of the SDL genes known to be involved in transcription.

## Sheet: GoSlimMapperResult
GOID	GO term	Frequency	Genome Frequency	Gene(s)
5667	transcription factor complex	11 out of 77 genes, 14.3%	81 of 6338 genes, 1.3%	TFC3,ROX3,TFB1,BRF1,TAF1,MED6,TFA2,SSL1,RGR1,TAF11,TFC7
785	chromatin	8 out of 77 genes, 10.4%	160 of 6338 genes, 2.5%	SIF2,SCH9,ASH1,SET3,IES3,RCO1,HDA1,ARP5
16591	DNA-directed RNA polymerase II, holoenzyme	8 out of 77 genes, 10.4%	75 of 6338 genes, 1.2%	ROX3,TFB1,TAF1,MED6,TFA2,SSL1,RGR1,TAF11
790	nuclear chromatin	7 out of 77 genes, 9.1%	133 of 6338 genes, 2.1%	SIF2,ASH1,SET3,IES3,RCO1,HDA1,ARP5
118	histone deacetylase complex	5 out of 77 genes, 6.5%	33 of 6338 genes, 0.5%	SIF2,ASH1,SET3,RCO1,HDA1
70210	Rpd3L-Expanded complex	3 out of 77 genes, 3.9%	19 of 6338 genes, 0.3%	SIF2,ASH1,SET3
124	SAGA complex	3 out of 77 genes, 3.9%	20 of 6338 genes, 0.3%	NGG1,GCN5,SGF11
307	cyclin-dependent protein kinase holoenzyme complex	3 out of 77 genes, 3.9%	20 of 6338 genes, 0.3%	BUR2,PHO80,SGV1
123	histone acetyltransferase complex	3 out of 77 genes, 3.9%	46 of 6338 genes, 0.7%	NGG1,GCN5,SGF11
70847	core mediator complex	3 out of 77 genes, 3.9%	20 of 6338 genes, 0.3%	ROX3,MED6,RGR1
127	transcription factor TFIIIC complex	2 out of 77 genes, 2.6%	6 of 6338 genes, 0.1%	TFC3,TFC7
5669	transcription factor TFIID complex	2 out of 77 genes, 2.6%	15 of 6338 genes, 0.2%	TAF1,TAF11
31011	Ino80 complex	2 out of 77 genes, 2.6%	15 of 6338 genes, 0.2%	IES3,ARP5
5671	Ada2/Gcn5/Ada3 transcription activator complex	2 out of 77 genes, 2.6%	7 of 6338 genes, 0.1%	NGG1,GCN5
16514	SWI/SNF complex	2 out of 77 genes, 2.6%	12 of 6338 genes, 0.2%	SWP82,SNF6
31261	DNA replication preinitiation complex	2 out of 77 genes, 2.6%	22 of 6338 genes, 0.3%	ORC2,CDC6
112	nucleotide-excision repair factor 3 complex	2 out of 77 genes, 2.6%	7 of 6338 genes, 0.1%	TFB1,SSL1
32806	carboxy-terminal domain protein kinase complex	2 out of 77 genes, 2.6%	14 of 6338 genes, 0.2%	TFB1,SSL1
46695	SLIK (SAGA-like) complex	2 out of 77 genes, 2.6%	17 of 6338 genes, 0.3%	NGG1,GCN5
34967	Set3 complex	2 out of 77 genes, 2.6%	7 of 6338 genes, 0.1%	SIF2,SET3
5656	nuclear pre-replicative complex	2 out of 77 genes, 2.6%	17 of 6338 genes, 0.3%	ORC2,CDC6
5675	holo TFIIH complex	2 out of 77 genes, 2.6%	11 of 6338 genes, 0.2%	TFB1,SSL1
30529	intracellular ribonucleoprotein complex	2 out of 77 genes, 2.6%	773 of 6338 genes, 12.2%	SUB2,UTP4
70822	Sin3-type complex	2 out of 77 genes, 2.6%	16 of 6338 genes, 0.3%	ASH1,RCO1
439	core TFIIH complex	2 out of 77 genes, 2.6%	7 of 6338 genes, 0.1%	TFB1,SSL1
5673	transcription factor TFIIE complex	1 out of 77 genes, 1.3%	2 of 6338 genes, 0.0%	TFA2
71819	DUBm complex	1 out of 77 genes, 1.3%	4 of 6338 genes, 0.1%	SGF11
32040	small-subunit processome	1 out of 77 genes, 1.3%	53 of 6338 genes, 0.8%	UTP4
346	transcription export complex	1 out of 77 genes, 1.3%	7 of 6338 genes, 0.1%	SUB2
97550	transcriptional preinitiation complex	1 out of 77 genes, 1.3%	4 of 6338 genes, 0.1%	TFA2
30014	CCR4-NOT complex	1 out of 77 genes, 1.3%	12 of 6338 genes, 0.2%	NOT5
16587	Isw1 complex	1 out of 77 genes, 1.3%	4 of 6338 genes, 0.1%	IOC2
775	chromosome, centromeric region	1 out of 77 genes, 1.3%	87 of 6338 genes, 1.4%	GCN5
32301	MutSalpha complex	1 out of 77 genes, 1.3%	3 of 6338 genes, 0.0%	MSH2
5664	nuclear origin of replication recognition complex	1 out of 77 genes, 1.3%	6 of 6338 genes, 0.1%	ORC2
1990526	Ste12p-Dig1p-Dig2p complex	1 out of 77 genes, 1.3%	3 of 6338 genes, 0.0%	DIG1
30686	90S preribosome	1 out of 77 genes, 1.3%	90 of 6338 genes, 1.4%	UTP4
34455	t-UTP complex	1 out of 77 genes, 1.3%	7 of 6338 genes, 0.1%	UTP4
33698	Rpd3L complex	1 out of 77 genes, 1.3%	12 of 6338 genes, 0.2%	ASH1
32221	Rpd3S complex	1 out of 77 genes, 1.3%	5 of 6338 genes, 0.1%	RCO1
5681	spliceosomal complex	1 out of 77 genes, 1.3%	61 of 6338 genes, 1%	SUB2
36437	Isw1b complex	1 out of 77 genes, 1.3%	3 of 6338 genes, 0.0%	IOC2
70823	HDA1 complex	1 out of 77 genes, 1.3%	3 of 6338 genes, 0.0%	HDA1
16586	RSC complex	1 out of 77 genes, 1.3%	17 of 6338 genes, 0.3%	RSC4
799	nuclear condensin complex	1 out of 77 genes, 1.3%	6 of 6338 genes, 0.1%	TFC3
126	transcription factor TFIIIB complex	1 out of 77 genes, 1.3%	3 of 6338 genes, 0.0%	BRF1
159	protein phosphatase type 2A complex	1 out of 77 genes, 1.3%	5 of 6338 genes, 0.1%	CDC55
30684	preribosome	1 out of 77 genes, 1.3%	182 of 6338 genes, 2.9%	UTP4
32302	MutSbeta complex	1 out of 77 genes, 1.3%	2 of 6338 genes, 0.0%	MSH2
5643	nuclear pore	1 out of 77 genes, 1.3%	54 of 6338 genes, 0.9%	NUP85
417	HIR complex	1 out of 77 genes, 1.3%	4 of 6338 genes, 0.1%	HIR2
1990527	Tec1p-Ste12p-Dig1p complex	1 out of 77 genes, 1.3%	3 of 6338 genes, 0.0%	DIG1
89713	Cbf1-Met4-Met28 complex	1 out of 77 genes, 1.3%	3 of 6338 genes, 0.0%	MET4
30015	CCR4-NOT core complex	1 out of 77 genes, 1.3%	10 of 6338 genes, 0.2%	NOT5
1990860	Pho85-Pho80 CDK-cyclin complex	1 out of 77 genes, 1.3%	2 of 6338 genes, 0.0%	PHO80
31080	nuclear pore outer ring	1 out of 77 genes, 1.3%	7 of 6338 genes, 0.1%	NUP85
48188	Set1C/COMPASS complex	1 out of 77 genes, 1.3%	8 of 6338 genes, 0.1%	BRE2
33588	Elongator holoenzyme complex	1 out of 77 genes, 1.3%	6 of 6338 genes, 0.1%	IKI1
8250	oligosaccharyltransferase complex	0 out of 77 genes, 0%	9 of 6338 genes, 0.1%	none
5666	DNA-directed RNA polymerase III complex	0 out of 77 genes, 0%	17 of 6338 genes, 0.3%	none
5655	nucleolar ribonuclease P complex	0 out of 77 genes, 0%	10 of 6338 genes, 0.2%	none
276	mitochondrial proton-transporting ATP synthase complex, coupling factor F(o)	0 out of 77 genes, 0%	12 of 6338 genes, 0.2%	none
5684	U2-type spliceosomal complex	0 out of 77 genes, 0%	55 of 6338 genes, 0.9%	none
5744	mitochondrial inner membrane presequence translocase complex	0 out of 77 genes, 0%	12 of 6338 genes, 0.2%	none
1990143	CoA-synthesizing protein complex	0 out of 77 genes, 0%	6 of 6338 genes, 0.1%	none
30122	AP-2 adaptor complex	0 out of 77 genes, 0%	4 of 6338 genes, 0.1%	none
5720	nuclear heterochromatin	0 out of 77 genes, 0%	7 of 6338 genes, 0.1%	none
16035	zeta DNA polymerase complex	0 out of 77 genes, 0%	2 of 6338 genes, 0.0%	none
31533	mRNA cap methyltransferase complex	0 out of 77 genes, 0%	2 of 6338 genes, 0.0%	none
70985	TFIIK complex	0 out of 77 genes, 0%	3 of 6338 genes, 0.0%	none
798	nuclear cohesin complex	0 out of 77 genes, 0%	6 of 6338 genes, 0.1%	none
5881	cytoplasmic microtubule	0 out of 77 genes, 0%	24 of 6338 genes, 0.4%	none
30008	TRAPP complex	0 out of 77 genes, 0%	11 of 6338 genes, 0.2%	none
71563	Myo2p-Vac17p-Vac8p transport complex	0 out of 77 genes, 0%	3 of 6338 genes, 0.0%	none
1904423	dehydrodolichyl diphosphate synthase complex	0 out of 77 genes, 0%	3 of 6338 genes, 0.0%	none
17177	glucosidase II complex	0 out of 77 genes, 0%	2 of 6338 genes, 0.0%	none
30906	retromer, cargo-selective complex	0 out of 77 genes, 0%	4 of 6338 genes, 0.1%	none
31475	myosin V complex	0 out of 77 genes, 0%	0 of 6338 genes, 0%	none
33597	mitotic checkpoint complex	0 out of 77 genes, 0%	4 of 6338 genes, 0.1%	none
30125	clathrin vesicle coat	0 out of 77 genes, 0%	14 of 6338 genes, 0.2%	none
5688	U6 snRNP	0 out of 77 genes, 0%	9 of 6338 genes, 0.1%	none
220	vacuolar proton-transporting V-type ATPase, V0 domain	0 out of 77 genes, 0%	7 of 6338 genes, 0.1%	none
1990871	Vma12-Vma22 assembly complex	0 out of 77 genes, 0%	2 of 6338 genes, 0.0%	none
43541	UDP-N-acetylglucosamine transferase complex	0 out of 77 genes, 0%	3 of 6338 genes, 0.0%	none
5662	DNA replication factor A complex	0 out of 77 genes, 0%	3 of 6338 genes, 0.0%	none
22627	cytosolic small ribosomal subunit	0 out of 77 genes, 0%	65 of 6338 genes, 1.0%	none
30121	AP-1 adaptor complex	0 out of 77 genes, 0%	6 of 6338 genes, 0.1%	none
44697	HICS complex	0 out of 77 genes, 0%	4 of 6338 genes, 0.1%	none
42272	nuclear RNA export factor complex	0 out of 77 genes, 0%	2 of 6338 genes, 0.0%	none
33565	ESCRT-0 complex	0 out of 77 genes, 0%	2 of 6338 genes, 0.0%	none
36266	Cdc48p-Npl4p-Vms1p AAA ATPase complex	0 out of 77 genes, 0%	3 of 6338 genes, 0.0%	none
33768	SUMO-targeted ubiquitin ligase complex	0 out of 77 genes, 0%	2 of 6338 genes, 0.0%	none
45261	proton-transporting ATP synthase complex, catalytic core F(1)	0 out of 77 genes, 0%	5 of 6338 genes, 0.1%	none
33254	vacuolar transporter chaperone complex	0 out of 77 genes, 0%	4 of 6338 genes, 0.1%	none
97586	dolichyl-phosphate-mannose-protein mannosyltransferase Pmt4p homodimer complex	0 out of 77 genes, 0%	1 of 6338 genes, 0.0%	none
1990531	Lem3p-Dnf1p complex	0 out of 77 genes, 0%	2 of 6338 genes, 0.0%	none
8541	proteasome regulatory particle, lid subcomplex	0 out of 77 genes, 0%	10 of 6338 genes, 0.2%	none
71595	Nem1-Spo7 phosphatase complex	0 out of 77 genes, 0%	2 of 6338 genes, 0.0%	none
70545	PeBoW complex	0 out of 77 genes, 0%	3 of 6338 genes, 0.0%	none
5955	calcineurin complex	0 out of 77 genes, 0%	3 of 6338 genes, 0.0%	none
71020	post-spliceosomal complex	0 out of 77 genes, 0%	4 of 6338 genes, 0.1%	none
1990529	glycosylphosphatidylinositol-mannosyltransferase I complex	0 out of 77 genes, 0%	2 of 6338 genes, 0.0%	none
5950	anthranilate synthase complex	0 out of 77 genes, 0%	2 of 6338 genes, 0.0%	none
1990726	Lsm1-7-Pat1 complex	0 out of 77 genes, 0%	8 of 6338 genes, 0.1%	none
1990131	Gtr1-Gtr2 GTPase complex	0 out of 77 genes, 0%	2 of 6338 genes, 0.0%	none
5960	glycine cleavage complex	0 out of 77 genes, 0%	4 of 6338 genes, 0.1%	none
31389	Rad17 RFC-like complex	0 out of 77 genes, 0%	5 of 6338 genes, 0.1%	none
33255	SAS acetyltransferase complex	0 out of 77 genes, 0%	3 of 6338 genes, 0.0%	none
32865	ERMES complex	0 out of 77 genes, 0%	5 of 6338 genes, 0.1%	none
15	phosphopyruvate hydratase complex	0 out of 77 genes, 0%	2 of 6338 genes, 0.0%	none
5677	chromatin silencing complex	0 out of 77 genes, 0%	6 of 6338 genes, 0.1%	none
31262	Ndc80 complex	0 out of 77 genes, 0%	5 of 6338 genes, 0.1%	none
34515	proteasome storage granule	0 out of 77 genes, 0%	26 of 6338 genes, 0.4%	none
32299	ribonuclease H2 complex	0 out of 77 genes, 0%	3 of 6338 genes, 0.0%	none
71008	U2-type post-mRNA release spliceosomal complex	0 out of 77 genes, 0%	5 of 6338 genes, 0.1%	none
31251	PAN complex	0 out of 77 genes, 0%	2 of 6338 genes, 0.0%	none
18444	translation release factor complex	0 out of 77 genes, 0%	2 of 6338 genes, 0.0%	none
5853	eukaryotic translation elongation factor 1 complex	0 out of 77 genes, 0%	4 of 6338 genes, 0.1%	none
5784	Sec61 translocon complex	0 out of 77 genes, 0%	3 of 6338 genes, 0.0%	none
1904564	Nbp35-Cfd1 ATPase complex	0 out of 77 genes, 0%	2 of 6338 genes, 0.0%	none
5965	protein farnesyltransferase complex	0 out of 77 genes, 0%	2 of 6338 genes, 0.0%	none
31211	endoplasmic reticulum palmitoyltransferase complex	0 out of 77 genes, 0%	8 of 6338 genes, 0.1%	none
812	Swr1 complex	0 out of 77 genes, 0%	14 of 6338 genes, 0.2%	none
35371	microtubule plus-end	0 out of 77 genes, 0%	2 of 6338 genes, 0.0%	none
31415	NatA complex	0 out of 77 genes, 0%	3 of 6338 genes, 0.0%	none
1990861	Ubp3-Bre5 deubiquitination complex	0 out of 77 genes, 0%	2 of 6338 genes, 0.0%	none
5827	polar microtubule	0 out of 77 genes, 0%	1 of 6338 genes, 0.0%	none
35859	Seh1-associated complex	0 out of 77 genes, 0%	8 of 6338 genes, 0.1%	none
32807	DNA ligase IV complex	0 out of 77 genes, 0%	3 of 6338 genes, 0.0%	none
44612	nuclear pore linkers	0 out of 77 genes, 0%	2 of 6338 genes, 0.0%	none
30874	nucleolar chromatin	0 out of 77 genes, 0%	4 of 6338 genes, 0.1%	none
61576	acyl-CoA ceramide synthase complex	0 out of 77 genes, 0%	3 of 6338 genes, 0.0%	none
5663	DNA replication factor C complex	0 out of 77 genes, 0%	5 of 6338 genes, 0.1%	none
34245	mitochondrial DNA-directed RNA polymerase complex	0 out of 77 genes, 0%	2 of 6338 genes, 0.0%	none
35101	FACT complex	0 out of 77 genes, 0%	2 of 6338 genes, 0.0%	none
35327	transcriptionally active chromatin	0 out of 77 genes, 0%	8 of 6338 genes, 0.1%	none
811	GINS complex	0 out of 77 genes, 0%	4 of 6338 genes, 0.1%	none
5880	nuclear microtubule	0 out of 77 genes, 0%	7 of 6338 genes, 0.1%	none
8023	transcription elongation factor complex	0 out of 77 genes, 0%	20 of 6338 genes, 0.3%	none
783	nuclear telomere cap complex	0 out of 77 genes, 0%	6 of 6338 genes, 0.1%	none
70187	telosome	0 out of 77 genes, 0%	3 of 6338 genes, 0.0%	none
36436	Isw1a complex	0 out of 77 genes, 0%	2 of 6338 genes, 0.0%	none
61672	glutathione hydrolase complex	0 out of 77 genes, 0%	2 of 6338 genes, 0.0%	none
34098	VCP-NPL4-UFD1 AAA ATPase complex	0 out of 77 genes, 0%	3 of 6338 genes, 0.0%	none
776	kinetochore	0 out of 77 genes, 0%	68 of 6338 genes, 1.1%	none
145	exocyst	0 out of 77 genes, 0%	8 of 6338 genes, 0.1%	none
1990467	NuA3a histone acetyltransferase complex	0 out of 77 genes, 0%	5 of 6338 genes, 0.1%	none
97255	R2TP complex	0 out of 77 genes, 0%	4 of 6338 genes, 0.1%	none
178	exosome (RNase complex)	0 out of 77 genes, 0%	18 of 6338 genes, 0.3%	none
44695	Dsc E3 ubiquitin ligase complex	0 out of 77 genes, 0%	4 of 6338 genes, 0.1%	none
5761	mitochondrial ribosome	0 out of 77 genes, 0%	90 of 6338 genes, 1.4%	none
30678	mitochondrial ribonuclease P complex	0 out of 77 genes, 0%	2 of 6338 genes, 0.0%	none
42720	mitochondrial inner membrane peptidase complex	0 out of 77 genes, 0%	3 of 6338 genes, 0.0%	none
502	proteasome complex	0 out of 77 genes, 0%	47 of 6338 genes, 0.7%	none
1990316	ATG1/ULK1 kinase complex	0 out of 77 genes, 0%	3 of 6338 genes, 0.0%	none
44613	nuclear pore central transport channel	0 out of 77 genes, 0%	12 of 6338 genes, 0.2%	none
1990334	Bfa1-Bub2 complex	0 out of 77 genes, 0%	3 of 6338 genes, 0.0%	none
34456	UTP-C complex	0 out of 77 genes, 0%	6 of 6338 genes, 0.1%	none
34388	Pwp2p-containing subcomplex of 90S preribosome	0 out of 77 genes, 0%	6 of 6338 genes, 0.1%	none
71261	Ssh1 translocon complex	0 out of 77 genes, 0%	3 of 6338 genes, 0.0%	none
5685	U1 snRNP	0 out of 77 genes, 0%	19 of 6338 genes, 0.3%	none
5680	anaphase-promoting complex	0 out of 77 genes, 0%	16 of 6338 genes, 0.3%	none
5672	transcription factor TFIIA complex	0 out of 77 genes, 0%	2 of 6338 genes, 0.0%	none
1990879	CST complex	0 out of 77 genes, 0%	3 of 6338 genes, 0.0%	none
5845	mRNA cap binding complex	0 out of 77 genes, 0%	3 of 6338 genes, 0.0%	none
43291	RAVE complex	0 out of 77 genes, 0%	3 of 6338 genes, 0.0%	none
10494	cytoplasmic stress granule	0 out of 77 genes, 0%	40 of 6338 genes, 0.6%	none
31391	Elg1 RFC-like complex	0 out of 77 genes, 0%	5 of 6338 genes, 0.1%	none
778	condensed nuclear chromosome kinetochore	0 out of 77 genes, 0%	53 of 6338 genes, 0.8%	none
97583	dolichyl-phosphate-mannose-protein mannosyltransferase Pmt1p-Pmt3p dimer complex	0 out of 77 genes, 0%	2 of 6338 genes, 0.0%	none
8180	COP9 signalosome	0 out of 77 genes, 0%	6 of 6338 genes, 0.1%	none
70772	PAS complex	0 out of 77 genes, 0%	5 of 6338 genes, 0.1%	none
19773	proteasome core complex, alpha-subunit complex	0 out of 77 genes, 0%	7 of 6338 genes, 0.1%	none
5658	alpha DNA polymerase:primase complex	0 out of 77 genes, 0%	7 of 6338 genes, 0.1%	none
30956	glutamyl-tRNA(Gln) amidotransferase complex	0 out of 77 genes, 0%	3 of 6338 genes, 0.0%	none
5821	intermediate layer of spindle pole body	0 out of 77 genes, 0%	1 of 6338 genes, 0.0%	none
780	condensed nuclear chromosome, centromeric region	0 out of 77 genes, 0%	59 of 6338 genes, 0.9%	none
5762	mitochondrial large ribosomal subunit	0 out of 77 genes, 0%	50 of 6338 genes, 0.8%	none
42765	GPI-anchor transamidase complex	0 out of 77 genes, 0%	5 of 6338 genes, 0.1%	none
42788	polysomal ribosome	0 out of 77 genes, 0%	4 of 6338 genes, 0.1%	none
16460	myosin II complex	0 out of 77 genes, 0%	3 of 6338 genes, 0.0%	none
35267	NuA4 histone acetyltransferase complex	0 out of 77 genes, 0%	16 of 6338 genes, 0.3%	none
5756	mitochondrial proton-transporting ATP synthase, central stalk	0 out of 77 genes, 0%	3 of 6338 genes, 0.0%	none
34274	Atg12-Atg5-Atg16 complex	0 out of 77 genes, 0%	3 of 6338 genes, 0.0%	none
70211	Snt2C complex	0 out of 77 genes, 0%	3 of 6338 genes, 0.0%	none
31429	box H/ACA snoRNP complex	0 out of 77 genes, 0%	34 of 6338 genes, 0.5%	none
1990429	peroxisomal importomer complex	0 out of 77 genes, 0%	20 of 6338 genes, 0.3%	none
5825	half bridge of spindle pole body	0 out of 77 genes, 0%	4 of 6338 genes, 0.1%	none
1990130	Iml1 complex	0 out of 77 genes, 0%	3 of 6338 genes, 0.0%	none
97582	dolichyl-phosphate-mannose-protein mannosyltransferase Pmt1p-Pmt2p dimer complex	0 out of 77 genes, 0%	2 of 6338 genes, 0.0%	none
30691	Noc2p-Noc3p complex	0 out of 77 genes, 0%	2 of 6338 genes, 0.0%	none
5952	cAMP-dependent protein kinase complex	0 out of 77 genes, 0%	3 of 6338 genes, 0.0%	none
922	spindle pole	0 out of 77 genes, 0%	77 of 6338 genes, 1.2%	none
5882	intermediate filament	0 out of 77 genes, 0%	1 of 6338 genes, 0.0%	none
70209	ASTRA complex	0 out of 77 genes, 0%	7 of 6338 genes, 0.1%	none
5874	microtubule	0 out of 77 genes, 0%	37 of 6338 genes, 0.6%	none
71004	U2-type prespliceosome	0 out of 77 genes, 0%	28 of 6338 genes, 0.4%	none
1990221	L-cysteine desulfurase complex	0 out of 77 genes, 0%	2 of 6338 genes, 0.0%	none
1401	mitochondrial sorting and assembly machinery complex	0 out of 77 genes, 0%	4 of 6338 genes, 0.1%	none
55087	Ski complex	0 out of 77 genes, 0%	4 of 6338 genes, 0.1%	none
72546	ER membrane protein complex	0 out of 77 genes, 0%	6 of 6338 genes, 0.1%	none
35658	Mon1-Ccz1 complex	0 out of 77 genes, 0%	2 of 6338 genes, 0.0%	none
113	nucleotide-excision repair factor 4 complex	0 out of 77 genes, 0%	4 of 6338 genes, 0.1%	none
17059	serine C-palmitoyltransferase complex	0 out of 77 genes, 0%	6 of 6338 genes, 0.1%	none
5847	mRNA cleavage and polyadenylation specificity factor complex	0 out of 77 genes, 0%	15 of 6338 genes, 0.2%	none
70390	transcription export complex 2	0 out of 77 genes, 0%	4 of 6338 genes, 0.1%	none
8540	proteasome regulatory particle, base subcomplex	0 out of 77 genes, 0%	11 of 6338 genes, 0.2%	none
34066	RIC1-RGP1 guanyl-nucleotide exchange factor complex	0 out of 77 genes, 0%	2 of 6338 genes, 0.0%	none
5736	DNA-directed RNA polymerase I complex	0 out of 77 genes, 0%	14 of 6338 genes, 0.2%	none
51233	spindle midzone	0 out of 77 genes, 0%	7 of 6338 genes, 0.1%	none
5868	cytoplasmic dynein complex	0 out of 77 genes, 0%	4 of 6338 genes, 0.1%	none
5884	actin filament	0 out of 77 genes, 0%	8 of 6338 genes, 0.1%	none
2189	ribose phosphate diphosphokinase complex	0 out of 77 genes, 0%	5 of 6338 genes, 0.1%	none
5854	nascent polypeptide-associated complex	0 out of 77 genes, 0%	3 of 6338 genes, 0.0%	none
214	tRNA-intron endonuclease complex	0 out of 77 genes, 0%	4 of 6338 genes, 0.1%	none
8622	epsilon DNA polymerase complex	0 out of 77 genes, 0%	5 of 6338 genes, 0.1%	none
71007	U2-type catalytic step 2 spliceosome	0 out of 77 genes, 0%	8 of 6338 genes, 0.1%	none
5839	proteasome core complex	0 out of 77 genes, 0%	15 of 6338 genes, 0.2%	none
31417	NatC complex	0 out of 77 genes, 0%	3 of 6338 genes, 0.0%	none
221	vacuolar proton-transporting V-type ATPase, V1 domain	0 out of 77 genes, 0%	8 of 6338 genes, 0.1%	none
5946	alpha,alpha-trehalose-phosphate synthase complex (UDP-forming)	0 out of 77 genes, 0%	4 of 6338 genes, 0.1%	none
817	COMA complex	0 out of 77 genes, 0%	4 of 6338 genes, 0.1%	none
32545	CURI complex	0 out of 77 genes, 0%	5 of 6338 genes, 0.1%	none
31934	mating-type region heterochromatin	0 out of 77 genes, 0%	2 of 6338 genes, 0.0%	none
34271	phosphatidylinositol 3-kinase complex, class III, type I	0 out of 77 genes, 0%	5 of 6338 genes, 0.1%	none
42729	DASH complex	0 out of 77 genes, 0%	10 of 6338 genes, 0.2%	none
30289	protein phosphatase 4 complex	0 out of 77 genes, 0%	3 of 6338 genes, 0.0%	none
22626	cytosolic ribosome	0 out of 77 genes, 0%	180 of 6338 genes, 2.8%	none
31510	SUMO activating enzyme complex	0 out of 77 genes, 0%	2 of 6338 genes, 0.0%	none
5850	eukaryotic translation initiation factor 2 complex	0 out of 77 genes, 0%	3 of 6338 genes, 0.0%	none
30532	small nuclear ribonucleoprotein complex	0 out of 77 genes, 0%	64 of 6338 genes, 1.0%	none
17087	mitochondrial processing peptidase complex	0 out of 77 genes, 0%	2 of 6338 genes, 0.0%	none
30127	COPII vesicle coat	0 out of 77 genes, 0%	8 of 6338 genes, 0.1%	none
16602	CCAAT-binding factor complex	0 out of 77 genes, 0%	4 of 6338 genes, 0.1%	none
31518	CBF3 complex	0 out of 77 genes, 0%	5 of 6338 genes, 0.1%	none
97658	Asi complex	0 out of 77 genes, 0%	3 of 6338 genes, 0.0%	none
506	glycosylphosphatidylinositol-N-acetylglucosaminyltransferase (GPI-GnT) complex	0 out of 77 genes, 0%	6 of 6338 genes, 0.1%	none
136	alpha-1,6-mannosyltransferase complex	0 out of 77 genes, 0%	6 of 6338 genes, 0.1%	none
44614	nuclear pore cytoplasmic filaments	0 out of 77 genes, 0%	7 of 6338 genes, 0.1%	none
31083	BLOC-1 complex	0 out of 77 genes, 0%	6 of 6338 genes, 0.1%	none
71513	phosphopantothenoylcysteine decarboxylase complex	0 out of 77 genes, 0%	3 of 6338 genes, 0.0%	none
838	Hrd1p ubiquitin ligase ERAD-M complex	0 out of 77 genes, 0%	2 of 6338 genes, 0.0%	none
120	RNA polymerase I transcription factor complex	0 out of 77 genes, 0%	8 of 6338 genes, 0.1%	none
5787	signal peptidase complex	0 out of 77 genes, 0%	4 of 6338 genes, 0.1%	none
72380	TRC complex	0 out of 77 genes, 0%	6 of 6338 genes, 0.1%	none
31390	Ctf18 RFC-like complex	0 out of 77 genes, 0%	7 of 6338 genes, 0.1%	none
34099	luminal surveillance complex	0 out of 77 genes, 0%	3 of 6338 genes, 0.0%	none
928	gamma-tubulin small complex, spindle pole body	0 out of 77 genes, 0%	3 of 6338 genes, 0.0%	none
5742	mitochondrial outer membrane translocase complex	0 out of 77 genes, 0%	7 of 6338 genes, 0.1%	none
5962	mitochondrial isocitrate dehydrogenase complex (NAD+)	0 out of 77 genes, 0%	2 of 6338 genes, 0.0%	none
97249	mitochondrial respiratory chain supercomplex	0 out of 77 genes, 0%	3 of 6338 genes, 0.0%	none
34990	nuclear mitotic cohesin complex	0 out of 77 genes, 0%	5 of 6338 genes, 0.1%	none
177	cytoplasmic exosome (RNase complex)	0 out of 77 genes, 0%	13 of 6338 genes, 0.2%	none
5968	Rab-protein geranylgeranyltransferase complex	0 out of 77 genes, 0%	3 of 6338 genes, 0.0%	none
17054	negative cofactor 2 complex	0 out of 77 genes, 0%	2 of 6338 genes, 0.0%	none
43527	tRNA methyltransferase complex	0 out of 77 genes, 0%	6 of 6338 genes, 0.1%	none
32389	MutLalpha complex	0 out of 77 genes, 0%	2 of 6338 genes, 0.0%	none
1990070	TRAPPI protein complex	0 out of 77 genes, 0%	6 of 6338 genes, 0.1%	none
70939	Dsl1p complex	0 out of 77 genes, 0%	3 of 6338 genes, 0.0%	none
9328	phenylalanine-tRNA ligase complex	0 out of 77 genes, 0%	2 of 6338 genes, 0.0%	none
33309	SBF transcription complex	0 out of 77 genes, 0%	4 of 6338 genes, 0.1%	none
5835	fatty acid synthase complex	0 out of 77 genes, 0%	2 of 6338 genes, 0.0%	none
31422	RecQ helicase-Topo III complex	0 out of 77 genes, 0%	3 of 6338 genes, 0.0%	none
813	ESCRT I complex	0 out of 77 genes, 0%	4 of 6338 genes, 0.1%	none
97587	MutLgamma complex	0 out of 77 genes, 0%	2 of 6338 genes, 0.0%	none
97344	Rix1 complex	0 out of 77 genes, 0%	3 of 6338 genes, 0.0%	none
32390	MutLbeta complex	0 out of 77 genes, 0%	0 of 6338 genes, 0%	none
235	astral microtubule	0 out of 77 genes, 0%	9 of 6338 genes, 0.1%	none
5834	heterotrimeric G-protein complex	0 out of 77 genes, 0%	3 of 6338 genes, 0.0%	none
35657	eRF1 methyltransferase complex	0 out of 77 genes, 0%	2 of 6338 genes, 0.0%	none
16272	prefoldin complex	0 out of 77 genes, 0%	6 of 6338 genes, 0.1%	none
17119	Golgi transport complex	0 out of 77 genes, 0%	8 of 6338 genes, 0.1%	none
45025	mitochondrial degradosome	0 out of 77 genes, 0%	2 of 6338 genes, 0.0%	none
97196	Shu complex	0 out of 77 genes, 0%	4 of 6338 genes, 0.1%	none
33203	DNA helicase A complex	0 out of 77 genes, 0%	1 of 6338 genes, 0.0%	none
30869	RENT complex	0 out of 77 genes, 0%	3 of 6338 genes, 0.0%	none
5846	nuclear cap binding complex	0 out of 77 genes, 0%	2 of 6338 genes, 0.0%	none
42721	mitochondrial inner membrane protein insertion complex	0 out of 77 genes, 0%	6 of 6338 genes, 0.1%	none
5753	mitochondrial proton-transporting ATP synthase complex	0 out of 77 genes, 0%	17 of 6338 genes, 0.3%	none
5724	nuclear telomeric heterochromatin	0 out of 77 genes, 0%	7 of 6338 genes, 0.1%	none
5763	mitochondrial small ribosomal subunit	0 out of 77 genes, 0%	34 of 6338 genes, 0.5%	none
97584	dolichyl-phosphate-mannose-protein mannosyltransferase Pmt5p-Pmt2p dimer complex	0 out of 77 genes, 0%	2 of 6338 genes, 0.0%	none
5956	protein kinase CK2 complex	0 out of 77 genes, 0%	4 of 6338 genes, 0.1%	none
33557	Slx1-Slx4 complex	0 out of 77 genes, 0%	2 of 6338 genes, 0.0%	none
942	condensed nuclear chromosome outer kinetochore	0 out of 77 genes, 0%	12 of 6338 genes, 0.2%	none
5953	CAAX-protein geranylgeranyltransferase complex	0 out of 77 genes, 0%	2 of 6338 genes, 0.0%	none
30692	Noc4p-Nop14p complex	0 out of 77 genes, 0%	2 of 6338 genes, 0.0%	none
5786	signal recognition particle, endoplasmic reticulum targeting	0 out of 77 genes, 0%	7 of 6338 genes, 0.1%	none
9337	sulfite reductase complex (NADPH)	0 out of 77 genes, 0%	2 of 6338 genes, 0.0%	none
48476	Holliday junction resolvase complex	0 out of 77 genes, 0%	2 of 6338 genes, 0.0%	none
445	THO complex part of transcription export complex	0 out of 77 genes, 0%	4 of 6338 genes, 0.1%	none
33062	Rhp55-Rhp57 complex	0 out of 77 genes, 0%	2 of 6338 genes, 0.0%	none
5967	mitochondrial pyruvate dehydrogenase complex	0 out of 77 genes, 0%	5 of 6338 genes, 0.1%	none
5816	spindle pole body	0 out of 77 genes, 0%	73 of 6338 genes, 1.2%	none
43625	delta DNA polymerase complex	0 out of 77 genes, 0%	3 of 6338 genes, 0.0%	none
5750	mitochondrial respiratory chain complex III	0 out of 77 genes, 0%	10 of 6338 genes, 0.2%	none
70860	RNA polymerase I core factor complex	0 out of 77 genes, 0%	4 of 6338 genes, 0.1%	none
71006	U2-type catalytic step 1 spliceosome	0 out of 77 genes, 0%	13 of 6338 genes, 0.2%	none
1903600	glutaminase complex	0 out of 77 genes, 0%	2 of 6338 genes, 0.0%	none
5945	6-phosphofructokinase complex	0 out of 77 genes, 0%	2 of 6338 genes, 0.0%	none
5851	eukaryotic translation initiation factor 2B complex	0 out of 77 genes, 0%	5 of 6338 genes, 0.1%	none
22625	cytosolic large ribosomal subunit	0 out of 77 genes, 0%	99 of 6338 genes, 1.6%	none
243	commitment complex	0 out of 77 genes, 0%	12 of 6338 genes, 0.2%	none
5971	ribonucleoside-diphosphate reductase complex	0 out of 77 genes, 0%	4 of 6338 genes, 0.1%	none
1990072	TRAPPIII protein complex	0 out of 77 genes, 0%	7 of 6338 genes, 0.1%	none
17053	transcriptional repressor complex	0 out of 77 genes, 0%	4 of 6338 genes, 0.1%	none
31463	Cul3-RING ubiquitin ligase complex	0 out of 77 genes, 0%	6 of 6338 genes, 0.1%	none
30123	AP-3 adaptor complex	0 out of 77 genes, 0%	4 of 6338 genes, 0.1%	none
151	ubiquitin ligase complex	0 out of 77 genes, 0%	72 of 6338 genes, 1.1%	none
148	1,3-beta-D-glucan synthase complex	0 out of 77 genes, 0%	3 of 6338 genes, 0.0%	none
9353	mitochondrial oxoglutarate dehydrogenase complex	0 out of 77 genes, 0%	4 of 6338 genes, 0.1%	none
31371	ubiquitin conjugating enzyme complex	0 out of 77 genes, 0%	2 of 6338 genes, 0.0%	none
1990877	Lst4-Lst7 complex	0 out of 77 genes, 0%	2 of 6338 genes, 0.0%	none
1990524	INA complex	0 out of 77 genes, 0%	2 of 6338 genes, 0.0%	none
30126	COPI vesicle coat	0 out of 77 genes, 0%	8 of 6338 genes, 0.1%	none
16593	Cdc73/Paf1 complex	0 out of 77 genes, 0%	7 of 6338 genes, 0.1%	none
97078	FAL1-SGD1 complex	0 out of 77 genes, 0%	2 of 6338 genes, 0.0%	none
31298	replication fork protection complex	0 out of 77 genes, 0%	25 of 6338 genes, 0.4%	none
5840	ribosome	0 out of 77 genes, 0%	358 of 6338 genes, 5.6%	none
31431	Dbf4-dependent protein kinase complex	0 out of 77 genes, 0%	2 of 6338 genes, 0.0%	none
97505	Rad6-Rad18 complex	0 out of 77 genes, 0%	2 of 6338 genes, 0.0%	none
70449	elongin complex	0 out of 77 genes, 0%	2 of 6338 genes, 0.0%	none
19005	SCF ubiquitin ligase complex	0 out of 77 genes, 0%	19 of 6338 genes, 0.3%	none
932	cytoplasmic mRNA processing body	0 out of 77 genes, 0%	42 of 6338 genes, 0.7%	none
5869	dynactin complex	0 out of 77 genes, 0%	5 of 6338 genes, 0.1%	none
32133	chromosome passenger complex	0 out of 77 genes, 0%	4 of 6338 genes, 0.1%	none
31931	TORC1 complex	0 out of 77 genes, 0%	5 of 6338 genes, 0.1%	none
36396	MIS complex	0 out of 77 genes, 0%	3 of 6338 genes, 0.0%	none
71014	post-mRNA release spliceosomal complex	0 out of 77 genes, 0%	8 of 6338 genes, 0.1%	none
30688	preribosome, small subunit precursor	0 out of 77 genes, 0%	15 of 6338 genes, 0.2%	none
5751	mitochondrial respiratory chain complex IV	0 out of 77 genes, 0%	13 of 6338 genes, 0.2%	none
31201	SNARE complex	0 out of 77 genes, 0%	25 of 6338 genes, 0.4%	none
43529	GET complex	0 out of 77 genes, 0%	3 of 6338 genes, 0.0%	none
17102	methionyl glutamyl tRNA synthetase complex	0 out of 77 genes, 0%	3 of 6338 genes, 0.0%	none
72687	meiotic spindle	0 out of 77 genes, 0%	5 of 6338 genes, 0.1%	none
31942	i-AAA complex	0 out of 77 genes, 0%	3 of 6338 genes, 0.0%	none
33573	high-affinity iron permease complex	0 out of 77 genes, 0%	2 of 6338 genes, 0.0%	none
43528	tRNA (m2G10) methyltransferase complex	0 out of 77 genes, 0%	2 of 6338 genes, 0.0%	none
5697	telomerase holoenzyme complex	0 out of 77 genes, 0%	37 of 6338 genes, 0.6%	none
814	ESCRT II complex	0 out of 77 genes, 0%	3 of 6338 genes, 0.0%	none
42555	MCM complex	0 out of 77 genes, 0%	6 of 6338 genes, 0.1%	none
30896	checkpoint clamp complex	0 out of 77 genes, 0%	3 of 6338 genes, 0.0%	none
30687	preribosome, large subunit precursor	0 out of 77 genes, 0%	85 of 6338 genes, 1.3%	none
110	nucleotide-excision repair factor 1 complex	0 out of 77 genes, 0%	3 of 6338 genes, 0.0%	none
333	telomerase catalytic core complex	0 out of 77 genes, 0%	1 of 6338 genes, 0.0%	none
42719	mitochondrial intermembrane space protein transporter complex	0 out of 77 genes, 0%	4 of 6338 genes, 0.1%	none
31105	septin complex	0 out of 77 genes, 0%	7 of 6338 genes, 0.1%	none
172	ribonuclease MRP complex	0 out of 77 genes, 0%	11 of 6338 genes, 0.2%	none
5832	chaperonin-containing T-complex	0 out of 77 genes, 0%	11 of 6338 genes, 0.2%	none
15935	small ribosomal subunit	0 out of 77 genes, 0%	100 of 6338 genes, 1.6%	none
30870	Mre11 complex	0 out of 77 genes, 0%	3 of 6338 genes, 0.0%	none
1990415	Pex17p-Pex14p docking complex	0 out of 77 genes, 0%	21 of 6338 genes, 0.3%	none
5686	U2 snRNP	0 out of 77 genes, 0%	13 of 6338 genes, 0.2%	none
71001	U4/U6 snRNP	0 out of 77 genes, 0%	1 of 6338 genes, 0.0%	none
5823	central plaque of spindle pole body	0 out of 77 genes, 0%	6 of 6338 genes, 0.1%	none
5871	kinesin complex	0 out of 77 genes, 0%	5 of 6338 genes, 0.1%	none
1990112	RQC complex	0 out of 77 genes, 0%	6 of 6338 genes, 0.1%	none
446	nucleoplasmic THO complex	0 out of 77 genes, 0%	4 of 6338 genes, 0.1%	none
31207	Sec62/Sec63 complex	0 out of 77 genes, 0%	4 of 6338 genes, 0.1%	none
974	Prp19 complex	0 out of 77 genes, 0%	10 of 6338 genes, 0.2%	none
30905	retromer, tubulation complex	0 out of 77 genes, 0%	2 of 6338 genes, 0.0%	none
5682	U5 snRNP	0 out of 77 genes, 0%	17 of 6338 genes, 0.3%	none
43614	multi-eIF complex	0 out of 77 genes, 0%	10 of 6338 genes, 0.2%	none
30120	vesicle coat	0 out of 77 genes, 0%	30 of 6338 genes, 0.5%	none
44615	nuclear pore nuclear basket	0 out of 77 genes, 0%	8 of 6338 genes, 0.1%	none
1990071	TRAPPII protein complex	0 out of 77 genes, 0%	10 of 6338 genes, 0.2%	none
32126	eisosome	0 out of 77 genes, 0%	9 of 6338 genes, 0.1%	none
31502	dolichyl-phosphate-mannose-protein mannosyltransferase complex	0 out of 77 genes, 0%	5 of 6338 genes, 0.1%	none
5819	spindle	0 out of 77 genes, 0%	93 of 6338 genes, 1.5%	none
31428	box C/D snoRNP complex	0 out of 77 genes, 0%	53 of 6338 genes, 0.8%	none
176	nuclear exosome (RNase complex)	0 out of 77 genes, 0%	15 of 6338 genes, 0.2%	none
61617	MICOS complex	0 out of 77 genes, 0%	6 of 6338 genes, 0.1%	none
32116	SMC loading complex	0 out of 77 genes, 0%	2 of 6338 genes, 0.0%	none
16281	eukaryotic translation initiation factor 4F complex	0 out of 77 genes, 0%	5 of 6338 genes, 0.1%	none
5885	Arp2/3 protein complex	0 out of 77 genes, 0%	8 of 6338 genes, 0.1%	none
34657	GID complex	0 out of 77 genes, 0%	7 of 6338 genes, 0.1%	none
5838	proteasome regulatory particle	0 out of 77 genes, 0%	23 of 6338 genes, 0.4%	none
33186	CAF-1 complex	0 out of 77 genes, 0%	3 of 6338 genes, 0.0%	none
43505	CENP-A containing nucleosome	0 out of 77 genes, 0%	4 of 6338 genes, 0.1%	none
5745	m-AAA complex	0 out of 77 genes, 0%	2 of 6338 genes, 0.0%	none
34424	Vps55/Vps68 complex	0 out of 77 genes, 0%	2 of 6338 genes, 0.0%	none
35649	Nrd1 complex	0 out of 77 genes, 0%	3 of 6338 genes, 0.0%	none
34448	EGO complex	0 out of 77 genes, 0%	6 of 6338 genes, 0.1%	none
5732	small nucleolar ribonucleoprotein complex	0 out of 77 genes, 0%	105 of 6338 genes, 1.7%	none
31501	mannosyltransferase complex	0 out of 77 genes, 0%	15 of 6338 genes, 0.2%	none
35361	Cul8-RING ubiquitin ligase complex	0 out of 77 genes, 0%	5 of 6338 genes, 0.1%	none
8290	F-actin capping protein complex	0 out of 77 genes, 0%	2 of 6338 genes, 0.0%	none
500	RNA polymerase I upstream activating factor complex	0 out of 77 genes, 0%	5 of 6338 genes, 0.1%	none
1990528	Rvs161p-Rvs167p complex	0 out of 77 genes, 0%	2 of 6338 genes, 0.0%	none
43564	Ku70:Ku80 complex	0 out of 77 genes, 0%	2 of 6338 genes, 0.0%	none
15934	large ribosomal subunit	0 out of 77 genes, 0%	150 of 6338 genes, 2.4%	none
16282	eukaryotic 43S preinitiation complex	0 out of 77 genes, 0%	9 of 6338 genes, 0.1%	none
1990468	NuA3b histone acetyltransferase complex	0 out of 77 genes, 0%	5 of 6338 genes, 0.1%	none
97585	dolichyl-phosphate-mannose-protein mannosyltransferase Pmt5p-Pmt3p dimer complex	0 out of 77 genes, 0%	2 of 6338 genes, 0.0%	none
34272	phosphatidylinositol 3-kinase complex, class III, type II	0 out of 77 genes, 0%	4 of 6338 genes, 0.1%	none
33100	NuA3 histone acetyltransferase complex	0 out of 77 genes, 0%	6 of 6338 genes, 0.1%	none
938	GARP complex	0 out of 77 genes, 0%	4 of 6338 genes, 0.1%	none
5674	transcription factor TFIIF complex	0 out of 77 genes, 0%	3 of 6338 genes, 0.0%	none
32045	guanyl-nucleotide exchange factor complex	0 out of 77 genes, 0%	7 of 6338 genes, 0.1%	none
815	ESCRT III complex	0 out of 77 genes, 0%	4 of 6338 genes, 0.1%	none
31941	filamentous actin	0 out of 77 genes, 0%	2 of 6338 genes, 0.0%	none
30897	HOPS complex	0 out of 77 genes, 0%	6 of 6338 genes, 0.1%	none
1990615	Kelch-containing formin regulatory complex	0 out of 77 genes, 0%	3 of 6338 genes, 0.0%	none
31932	TORC2 complex	0 out of 77 genes, 0%	7 of 6338 genes, 0.1%	none
837	Doa10p ubiquitin ligase complex	0 out of 77 genes, 0%	8 of 6338 genes, 0.1%	none
8623	CHRAC	0 out of 77 genes, 0%	4 of 6338 genes, 0.1%	none
133	polarisome	0 out of 77 genes, 0%	6 of 6338 genes, 0.1%	none
32777	Piccolo NuA4 histone acetyltransferase complex	0 out of 77 genes, 0%	6 of 6338 genes, 0.1%	none
71821	FANCM-MHF complex	0 out of 77 genes, 0%	2 of 6338 genes, 0.0%	none
31499	TRAMP complex	0 out of 77 genes, 0%	7 of 6338 genes, 0.1%	none
31588	nucleotide-activated protein kinase complex	0 out of 77 genes, 0%	5 of 6338 genes, 0.1%	none
5749	mitochondrial respiratory chain complex II, succinate dehydrogenase complex (ubiquinone)	0 out of 77 genes, 0%	5 of 6338 genes, 0.1%	none
5754	mitochondrial proton-transporting ATP synthase, catalytic core	0 out of 77 genes, 0%	2 of 6338 genes, 0.0%	none
5828	kinetochore microtubule	0 out of 77 genes, 0%	6 of 6338 genes, 0.1%	none
5665	DNA-directed RNA polymerase II, core complex	0 out of 77 genes, 0%	13 of 6338 genes, 0.2%	none
30915	Smc5-Smc6 complex	0 out of 77 genes, 0%	8 of 6338 genes, 0.1%	none
1990530	Cdc50p-Drs2p complex	0 out of 77 genes, 0%	2 of 6338 genes, 0.0%	none
70762	nuclear pore transmembrane ring	0 out of 77 genes, 0%	3 of 6338 genes, 0.0%	none
30677	ribonuclease P complex	0 out of 77 genes, 0%	12 of 6338 genes, 0.2%	none
274	mitochondrial proton-transporting ATP synthase, stator stalk	0 out of 77 genes, 0%	3 of 6338 genes, 0.0%	none
33290	eukaryotic 48S preinitiation complex	0 out of 77 genes, 0%	11 of 6338 genes, 0.2%	none
34270	CVT complex	0 out of 77 genes, 0%	2 of 6338 genes, 0.0%	none
33553	rDNA heterochromatin	0 out of 77 genes, 0%	11 of 6338 genes, 0.2%	none
31416	NatB complex	0 out of 77 genes, 0%	2 of 6338 genes, 0.0%	none
839	Hrd1p ubiquitin ligase ERAD-L complex	0 out of 77 genes, 0%	12 of 6338 genes, 0.2%	none
31515	tRNA (m1A) methyltransferase complex	0 out of 77 genes, 0%	2 of 6338 genes, 0.0%	none
71021	U2-type post-spliceosomal complex	0 out of 77 genes, 0%	3 of 6338 genes, 0.0%	none
30904	retromer complex	0 out of 77 genes, 0%	6 of 6338 genes, 0.1%	none
5948	acetolactate synthase complex	0 out of 77 genes, 0%	2 of 6338 genes, 0.0%	none
33551	monopolin complex	0 out of 77 genes, 0%	4 of 6338 genes, 0.1%	none
788	nuclear nucleosome	0 out of 77 genes, 0%	9 of 6338 genes, 0.1%	none
5844	polysome	0 out of 77 genes, 0%	33 of 6338 genes, 0.5%	none
16592	mediator complex	0 out of 77 genes, 0%	9 of 6338 genes, 0.1%	none
45298	tubulin complex	0 out of 77 genes, 0%	3 of 6338 genes, 0.0%	none
72686	mitotic spindle	0 out of 77 genes, 0%	3 of 6338 genes, 0.0%	none
61671	Cbp3p-Cbp6 complex	0 out of 77 genes, 0%	2 of 6338 genes, 0.0%	none
46540	U4/U6 x U5 tri-snRNP complex	0 out of 77 genes, 0%	33 of 6338 genes, 0.5%	none
70692	CTDK-1 complex	0 out of 77 genes, 0%	3 of 6338 genes, 0.0%	none
5876	spindle microtubule	0 out of 77 genes, 0%	21 of 6338 genes, 0.3%	none
5951	carbamoyl-phosphate synthase complex	0 out of 77 genes, 0%	2 of 6338 genes, 0.0%	none
818	nuclear MIS12/MIND complex	0 out of 77 genes, 0%	5 of 6338 genes, 0.1%	none
5824	outer plaque of spindle pole body	0 out of 77 genes, 0%	6 of 6338 genes, 0.1%	none
1405	presequence translocase-associated import motor	0 out of 77 genes, 0%	7 of 6338 genes, 0.1%	none
44611	nuclear pore inner ring	0 out of 77 genes, 0%	4 of 6338 genes, 0.1%	none
1990533	Dom34-Hbs1 complex	0 out of 77 genes, 0%	2 of 6338 genes, 0.0%	none
43224	nuclear SCF ubiquitin ligase complex	0 out of 77 genes, 0%	2 of 6338 genes, 0.0%	none
30907	MBF transcription complex	0 out of 77 genes, 0%	4 of 6338 genes, 0.1%	none
89716	Pip2-Oaf1 complex	0 out of 77 genes, 0%	2 of 6338 genes, 0.0%	none
5822	inner plaque of spindle pole body	0 out of 77 genes, 0%	4 of 6338 genes, 0.1%	none
34457	Mpp10 complex	0 out of 77 genes, 0%	3 of 6338 genes, 0.0%	none
5852	eukaryotic translation initiation factor 3 complex	0 out of 77 genes, 0%	7 of 6338 genes, 0.1%	none
35339	SPOTS complex	0 out of 77 genes, 0%	6 of 6338 genes, 0.1%	none
19774	proteasome core complex, beta-subunit complex	0 out of 77 genes, 0%	7 of 6338 genes, 0.1%	none
33263	CORVET complex	0 out of 77 genes, 0%	6 of 6338 genes, 0.1%	none
43626	PCNA complex	0 out of 77 genes, 0%	1 of 6338 genes, 0.0%	none
111	nucleotide-excision repair factor 2 complex	0 out of 77 genes, 0%	3 of 6338 genes, 0.0%	none
32044	DSIF complex	0 out of 77 genes, 0%	2 of 6338 genes, 0.0%	none
70274	RES complex	0 out of 77 genes, 0%	3 of 6338 genes, 0.0%	none
408	EKC/KEOPS complex	0 out of 77 genes, 0%	5 of 6338 genes, 0.1%	none
5785	signal recognition particle receptor complex	0 out of 77 genes, 0%	2 of 6338 genes, 0.0%	none
34044	exomer complex	0 out of 77 genes, 0%	5 of 6338 genes, 0.1%	none
164	protein phosphatase type 1 complex	0 out of 77 genes, 0%	9 of 6338 genes, 0.1%	none
5849	mRNA cleavage factor complex	0 out of 77 genes, 0%	20 of 6338 genes, 0.3%	none
30690	Noc1p-Noc2p complex	0 out of 77 genes, 0%	2 of 6338 genes, 0.0%	none
70916	inositol phosphoceramide synthase complex	0 out of 77 genes, 0%	2 of 6338 genes, 0.0%	none
97373	MCM core complex	0 out of 77 genes, 0%	3 of 6338 genes, 0.0%	none
other	other	35 out of 77 genes, 45.5%		CLN3,PDR3,RTG3,KAR4,MATALPHA2,THI3,STB3,ARG82,HST4,YAP6,YTA7,VHR1,DAL81,SIP4,GSM1,ESS1,JHD2,BYE1,TOF2,MSA2,GAT3,ARG81,SUB1,ESC1,GCR2,DAL82,YNR063W,YAP7,MSN1,MSA1,YRR1,SWT1,SFG1,TEA1,NDD1
